# Supplementary material for: piRNA-guided co-transcriptional silencing coopts nuclear export factors
Source: eLife. 2019 Jun 20;8:e47999. doi: 10.7554/eLife.47999 (PMC6677536; doi:10.7554/eLife.47999)
Supplement: Figure 1—source data 2. [file elife-47999-fig1-data2.txt]

Accessions	Gene	Description	GeneSymbol	Unique_peptides	D2G4.Rep1	D2G4.Rep2	D2G4.Rep3	GFP.NXF2.Rep1	GFP.NXF2.Rep2	GFP.NXF2.Rep3	GFP.NXF2.Rep4	GFP.PANX.Rep1	GFP.PANX.Rep2	GFP.PANX.Rep3	GFP.PANX.Rep4	log2FC	AvgIntensity	t	P.Value	adj.P.Val	B
CG9754	Panx	FBgn0034617	Panx	22	9.1	9.29	9.19	13.36	13.13	13.76	13.76	13.15	13.62	13.72	13.68	4.31	12.3419377619814	20.86	6.8e-11	1.3e-07	14.72
CG4118	nxf2	FBgn0036640	nxf2	33	10.52	10.8	10.63	14.61	14.31	15.05	14.79	13.96	14.53	14.59	14.61	4.04	13.4901165727094	18.33	3.1e-10	2.9e-07	13.5
CG12752	Nxt1	FBgn0028411	Nxt1	6	7.75	8	8.02	11.4	11.19	11.89	11.8	11.05	11.64	11.73	11.72	3.64	10.5620767822134	16.69	9.5e-10	5.8e-07	12.57
CG6998	ctp	FBgn0011760	ctp	2	8.91	9.03	8.89	10.99	10.69	11.26	11.11	10.62	10.94	11.09	11.09	2.07	10.4187451869648	11.86	4.8e-08	2.2e-05	9.03
CG18375	ASPP	FBgn0034606	ASPP	1	5.31	5.04	4.97	2.31	2.28	1.17	1.73	5.17	4.89	5.37	5.09	-3.23	3.94068023134539	-11.21	9e-08	3.3e-05	8.42
CG3523	FASN1	FBgn0283427	FASN1	1	5.17	4.86	5.31	6.77	6.76	6.98	6.97	6.44	6.79	6.93	6.85	1.76	6.34801850871596	9.83	3.9e-07	0.00012	7.02
CG6863	tok	FBgn0004885	tok	3	6.36	6.41	6.12	8.58	8.26	8.85	9.27	6.87	6.01	6.23	6.28	2.44	7.20339607930304	9.53	5.4e-07	0.00014	6.69
CG33877	His4:CG33877	FBgn0053877	His4:CG33877	1	1.41	3.47	0.85	7.55	9.12	8.3	7.35	3.21	2.85	3.48	2.19	6.17	4.52506946709633	10.04	7.9e-07	0.00018	6.39
CG8612	mRpL50	FBgn0028648	mRpL50	5	8.81	8.74	8.35	10.1	9.72	10.16	9.7	9.32	9.25	9.23	9.3	1.28	9.33393542452893	7.46	7e-06	0.0014	4.14
CG17952	LBR	FBgn0034657	LBR	4	6.9	7.06	6.85	7.85	7.83	8	8.04	6.94	6.77	6.76	6.84	1	7.25773790907816	6.86	1.6e-05	0.003	3.29
CG5808	CG5808	FBgn0027617	CG5808	14	11.9	11.95	12.35	10.53	10.03	10.55	10.95	11.6	11.73	12.18	12.05	-1.55	11.4388694388719	-6.76	1.9e-05	0.0031	3.14
CG13772	Nlg2	FBgn0031866	Nlg2	1	4.79	4.24	4.76	6.17	5.74	6.17	6.6	5.25	4.97	5.45	5.53	1.57	5.42322096089046	6.67	2.1e-05	0.0033	3.01
CG14270	CG14270	FBgn0029665	CG14270	1	5.38	5.07	5.55	1.79	1.35	2.77	3.67	5.93	6.12	6.44	6.17	-2.94	4.56865674170029	-6.66	2.5e-05	0.0036	2.87
CG15747	CG15747	FBgn0030474	CG15747	18	12.26	12.59	12.64	11.08	10.67	11.06	11.57	12.06	12.05	12.48	12.45	-1.4	11.9013614399403	-6.35	3.4e-05	0.0045	2.53
CG31764	vir-1	FBgn0043841	vir-1	2	5.76	5.55	5.47	6.47	6.85	6.63	6.73	5.42	5.13	5.3	5.61	1.07	5.90101157551819	6.12	4.9e-05	0.006	2.17
CG6459	P32	FBgn0034259	P32	6	10.79	11.6	11.1	9.99	9.92	10.12	9.66	10.85	11.56	11.6	11.09	-1.24	10.7520206637773	-5.29	0.00018	0.021	0.83
CG5818	mRpL4	FBgn0001995	mRpL4	7	8.87	9.02	8.83	9.92	9.43	9.97	9.62	9.38	9.33	9.46	9.33	0.83	9.37693576467122	5.22	2e-04	0.022	0.72
CG9422	CG9422	FBgn0033092	CG9422	3	7.37	7.35	7.33	7.95	8.22	8.48	8.06	7.64	7.8	7.74	7.6	0.83	7.77642553049489	5.12	0.00024	0.025	0.56
CG11518	pygo	FBgn0043900	pygo	1	1.8	1.68	2.68	3.78	4.05	3.34	4.34	2.99	4.03	3.48	3.89	1.82	3.2768440637231	5.05	0.00027	0.026	0.44
CG1430	bys	FBgn0010292	bys	6	7.71	8.29	7.88	8.53	8.88	9.05	8.97	8.47	8.35	8.35	8.55	0.89	8.45594441331983	4.86	0.00038	0.034	0.11
CG4086	Su(P)	FBgn0004465	Su(P)	1	5.28	5.51	5.29	4.15	3.82	4.32	3.86	4.15	2.97	3.65	3.95	-1.32	4.26824004066175	-4.81	0.00041	0.036	0.01
CG12099	CG12099	FBgn0035232	CG12099	2	5.05	5.44	5.26	5.79	6.02	6.13	6.11	5.3	5.22	5.27	5.38	0.76	5.54353887023841	4.59	6e-04	0.048	-0.36
CG34341	Pde11	FBgn0085370	Pde11	3	4.87	5.11	4.46	5.52	5.67	6.05	5.87	5.38	5.63	5.15	5.54	0.96	5.38670714663969	4.59	6e-04	0.048	-0.37
CG15293	CG15293	FBgn0028526	CG15293	14	9.99	9.66	10.41	10.78	11.28	10.77	10.97	9.89	10.23	9.84	9.78	0.93	10.3283660454731	4.55	0.00065	0.049	-0.44
CG15784	CG15784	FBgn0029766	CG15784	5	7.94	8.3	8.03	8.53	9.75	9.64	9.19	8.23	7.65	7.92	8.15	1.19	8.48231739459524	4.4	0.00084	0.062	-0.7
CG5792	Pih1D1	FBgn0032455	Pih1D1	12	7.95	8.07	7.95	8.84	8.9	9.21	8.36	8.18	7.96	7.9	7.83	0.84	8.28779248410398	4.3	0.001	0.071	-0.88
CG5630	hdly	FBgn0038842	hdly	2	5.32	6.14	6.56	4.85	4.79	5.04	4.98	5.27	5.19	5.15	4.74	-1.09	5.27485590460877	-4.17	0.0013	0.086	-1.12
CG32434	siz	FBgn0026179	siz	3	5.67	5.98	5.59	6.59	6.6	6.9	6.25	5.45	5.58	6.01	5.88	0.84	6.04577742946304	4.1	0.0014	0.093	-1.24
CG18067	CG18067	FBgn0034512	CG18067	4	6.98	6.33	6.41	9.06	7.52	7.44	8.23	8.36	8.37	9.31	8.73	1.49	7.88566837402398	3.96	0.002	0.12	-1.55
CG4581	Thiolase	FBgn0025352	Thiolase	7	8.44	8.1	8.37	9.09	8.7	9.03	9.05	8.74	8.95	9.16	9.15	0.67	8.79828696641042	3.92	0.002	0.12	-1.57
CG32138	Frl	FBgn0267795	Frl	9	7.51	8.04	7.72	8.3	8.2	8.67	8.8	7.95	7.85	8.04	7.94	0.74	8.09139271511556	3.89	0.0021	0.13	-1.64
CG6751	nclb	FBgn0263510	nclb	1	4.82	4.79	4.56	5.62	5.21	5.69	5.48	4.81	4.62	4.16	4.44	0.78	4.92716449574823	3.83	0.0023	0.13	-1.74
CG1244	MEP-1	FBgn0035357	MEP-1	1	4.44	4.54	4.57	4.9	5.2	5.25	5.47	4.4	4.59	4.6	4.49	0.69	4.76814832708511	3.82	0.0024	0.13	-1.76
CG33193	sav	FBgn0053193	sav	1	0.86	1.68	1.6	3.04	2.26	2.93	2.67	1.91	2.19	1.52	1.87	1.35	2.04626617976962	3.77	0.0026	0.14	-1.85
CG7580	UQCR-Q	FBgn0036728	UQCR-Q	5	10.22	10.07	10.12	10.99	10.58	10.85	11.47	10.73	9.97	10.28	10.27	0.84	10.5033032608773	3.77	0.0026	0.14	-1.86
CG2701	CG2701	FBgn0024973	CG2701	1	3.13	3.68	2.9	4.01	3.94	4.58	4.49	3.48	3.39	3.08	3.52	1.02	3.65437438464058	3.75	0.0027	0.14	-1.89
CG13098	mRpL51	FBgn0032053	mRpL51	5	9.24	8.94	9.13	9.89	9.35	9.85	9.71	9.07	9.02	9.1	9.02	0.6	9.3002610272535	3.72	0.0029	0.14	-1.94
EGFP	NA	NA	NA	1	1.27	4.87	2.76	4.82	5.88	5.53	6.02	6.25	5.32	5.65	6	2.59	4.9430042857988	3.82	0.0032	0.16	-1.97
CG9709	Acox57D-d	FBgn0034629	Acox57D-d	4	6.58	5.21	5.02	8.77	6.81	7.6	7.2	6.33	4.79	5.03	5.2	1.99	6.23224040068642	3.73	0.0034	0.16	-2.05
CG8764	ox	FBgn0011227	ox	2	7.72	7.66	7.44	8	8.4	8.7	8.74	8.2	7.72	7.37	7.35	0.86	7.93602555782644	3.55	0.0039	0.17	-2.25
CG5558	NA	NA	NA	7	8.31	8.52	8.23	8.74	8.72	9.2	9.13	7.83	7.76	7.8	7.94	0.6	8.37963943189734	3.54	0.004	0.17	-2.28
CG10473	Acn	FBgn0263198	Acn	32	12.82	13.05	12.95	12.27	11.89	12.23	12.6	12.97	12.68	13.18	13.11	-0.69	12.7046200694628	-3.53	0.004	0.17	-2.29
CG4061	Rtca	FBgn0025630	Rtca	2	5.62	5.31	5.11	4.03	4.79	4.68	4.23	3.74	3.93	4.23	4.54	-0.92	4.56494725459501	-3.52	0.0041	0.17	-2.31
CG12792	l(2)09851	FBgn0022288	l(2)09851	1	5.31	5.4	5.45	5.81	5.85	6.22	5.99	5.34	5.33	5.07	5.23	0.58	5.54561220799968	3.51	0.0042	0.17	-2.32
CG17652	CG17652	FBgn0031361	CG17652	1	4.65	4.41	4.23	3.57	3.45	3.74	3.78	4.93	4.11	4.37	4.36	-0.79	4.14516134596372	-3.43	0.0049	0.2	-2.48
CG15721	CG15721	FBgn0030438	CG15721	4	7.98	7.45	7.27	9.36	8.32	8.43	9.14	8.78	7.36	8.47	8.65	1.24	8.29193281650862	3.44	0.005	0.2	-2.49
CG10346	Grip71	FBgn0032705	Grip71	3	6.04	5.91	5.14	4.79	4.84	4.92	4.86	5.33	4.6	4.65	5.1	-0.85	5.1067888976666	-3.4	0.0051	0.2	-2.52
CG4769	Cyt-c1	FBgn0035600	Cyt-c1	2	6.69	6.93	6.3	7.06	7.42	7.84	7.77	7.38	6.54	6.71	6.6	0.88	7.02148694959222	3.39	0.0053	0.2	-2.54
CG32708	CG32708	FBgn0052708	CG32708	11	9.48	9.38	9.38	10.01	9.72	10	10.02	9.73	9.39	9.24	9.42	0.52	9.61552531968338	3.38	0.0054	0.2	-2.58
CG6253	RpL14	FBgn0017579	RpL14	11	11.58	10.72	10.89	12.14	11.59	11.78	11.76	10.81	10.37	10.35	10.47	0.76	11.1316791824745	3.37	0.0054	0.2	-2.58
CG7176	Idh	FBgn0001248	Idh	1	3.94	2.59	2.76	0.8	1.26	1.55	1.12	2.82	0.73	3.2	2.84	-1.92	2.14699826304853	-3.36	0.0056	0.2	-2.61
CG1263	RpL8	FBgn0261602	RpL8	10	11.14	10.58	10.55	11.83	11.17	11.36	11.54	10.92	10.41	10.44	10.51	0.72	10.9505428252933	3.35	0.0056	0.2	-2.62
CG11276	RpS4	FBgn0011284	RpS4	14	12.94	13.28	12.61	13.68	13.38	13.94	13.6	13.44	13.29	13.38	12.96	0.7	13.3189728651131	3.35	0.0057	0.2	-2.62
CG1655	sofe	FBgn0030242	sofe	3	6.08	5.78	5.41	6.59	6.28	6.34	6.34	6.12	5.79	6.18	5.98	0.63	6.08020143070159	3.32	0.006	0.2	-2.67
CG12740	RpL28	FBgn0035422	RpL28	8	11.57	11.23	10.89	12.2	11.61	11.93	11.95	11.24	10.7	10.74	10.96	0.69	11.3658798658713	3.29	0.0064	0.21	-2.73
CG6684	RpS25	FBgn0086472	RpS25	4	10.56	10.65	10.25	11.17	10.82	11.09	11.36	11.06	10.75	10.6	10.47	0.62	10.7991322273352	3.28	0.0065	0.21	-2.76
CG16874	Vm32E	FBgn0014076	Vm32E	2	6.76	6.93	6.88	5.87	6.38	5.93	5.86	6.04	6.43	7.08	5.91	-0.85	6.37009018107647	-3.27	0.0066	0.21	-2.78
CG7636	mRpL2	FBgn0036135	mRpL2	6	8.4	8.35	8.11	8.87	8.59	9	9.01	8.44	7.89	8.08	8.1	0.58	8.4404379019517	3.25	0.0068	0.21	-2.8
CG3359	mfas	FBgn0260745	mfas	9	8.4	8.21	8.67	9.1	9.09	8.79	9.11	8.06	8.4	8.67	8.49	0.6	8.63700908737998	3.25	0.0069	0.21	-2.81
CG7869	SuUR	FBgn0025355	SuUR	3	5.02	4.95	4.9	5.4	5.36	5.45	5.62	5.25	5.23	5.17	5.06	0.5	5.2194385673089	3.25	0.0069	0.21	-2.81
CG2682	d4	FBgn0033015	d4	1	4.7	4.93	5.08	5.37	5.28	5.75	5.59	5.01	5.11	5.19	4.85	0.6	5.16755545569105	3.24	0.007	0.21	-2.82
CG16973	msn	FBgn0010909	msn	5	6.44	7.05	6.16	6.88	7.63	8.16	7.26	6.43	6.28	6.52	6.22	0.93	6.81963285965064	3.23	0.0071	0.21	-2.84
CG5546	MED19	FBgn0036761	MED19	6	9.09	8.86	8.55	9.52	9.11	9.35	9.68	9.24	8.96	9.12	9.13	0.58	9.14630320870641	3.21	0.0073	0.21	-2.87
CG17337	CG17337	FBgn0259979	CG17337	4	7.45	6.42	6.46	7.25	7.93	7.66	8.45	8.11	7.67	7.32	7.98	1.04	7.51878230627804	3.21	0.0074	0.21	-2.88
CG18495	Prosalpha1	FBgn0263121	Prosalpha1	5	7.8	7.38	7.23	6.58	6.64	7.1	6.88	7.15	7.23	6.63	6.98	-0.67	7.05474489461734	-3.2	0.0074	0.21	-2.89
CG32443	Pc	FBgn0003042	Pc	2	4.92	5.58	5.07	5.99	5.7	6.19	5.69	5.28	4.71	5.12	4.98	0.7	5.38561380265645	3.2	0.0075	0.21	-2.89
CG4454	borr	FBgn0032105	borr	11	10.29	10.34	10.47	10.76	10.83	11.03	10.67	10.19	10.43	10.42	10.34	0.46	10.525627496801	3.17	0.008	0.22	-2.96
CG11241	CG11241	FBgn0037186	CG11241	1	2.27	1.51	3.12	2.88	3.35	3.9	3.74	3.7	3.63	3.83	3.85	1.17	3.25130590496563	3.14	0.0083	0.23	-3
CG8288	mRpL3	FBgn0030686	mRpL3	7	9	9.03	8.65	9.58	9.14	9.56	9.39	9.3	8.98	9.22	9.2	0.52	9.18693786781441	3.13	0.0085	0.23	-3.02
CG8648	Fen1	FBgn0025832	Fen1	2	5.41	5.92	5.3	6.12	6.16	6.61	6	6.07	5.62	6.1	6	0.68	5.93696031519243	3.13	0.0086	0.23	-3.03
CG4918	RpLP2	FBgn0003274	RpLP2	6	10.93	10.62	10.28	11.46	11.17	11.4	10.95	10.48	9.99	9.91	10.19	0.63	10.6714800137671	3.08	0.0094	0.24	-3.12
CG7147	kuz	FBgn0259984	kuz	10	7.77	8	7.38	8.15	8.12	8.42	8.32	8.32	8.09	8.18	8.28	0.54	8.09407213317025	3.06	0.0097	0.25	-3.15
CG3845	NAT1	FBgn0010488	NAT1	41	11.39	11.58	11.22	11.87	11.88	11.98	11.78	11.15	11.54	11.21	11.3	0.48	11.5371737982071	3.03	0.01	0.26	-3.22
CG13220	CG13220	FBgn0033608	CG13220	1	5.55	5.28	5.5	4.64	4.41	5	4.58	5.08	4.27	4.12	3.99	-0.78	4.76522988743874	-3.01	0.011	0.27	-3.25
CG6090	RpL34a	FBgn0039406	RpL34a	1	5.18	4.99	4.99	6.36	5.47	5.44	5.64	5.08	5.06	4.75	4.74	0.67	5.24712845893127	2.92	0.013	0.31	-3.41
CG10305	RpS26	FBgn0261597	RpS26	2	9.56	9.84	9.12	10.37	9.68	10.35	10.4	10	9.43	9.57	9.34	0.69	9.78776630182092	2.91	0.013	0.31	-3.43
CG9776	CG9776	FBgn0027866	CG9776	34	12.42	12.6	12.82	13.17	12.91	13.69	13.33	12.6	12.97	13.36	13.11	0.66	12.99780648583	2.91	0.013	0.31	-3.44
CG31672	Kebab	FBgn0028952	Kebab	2	7.55	7.01	7.12	8.23	7.84	7.73	7.74	7.49	8.28	7.86	8.17	0.66	7.7285795054288	2.89	0.013	0.31	-3.46
CG12775	RpL21	FBgn0032987	RpL21	9	11.35	10.89	10.81	11.99	11.37	11.57	11.45	11.03	10.58	10.7	10.77	0.58	11.1360464742328	2.89	0.013	0.31	-3.47
CG9353	mRpL54	FBgn0034579	mRpL54	2	5.54	5.57	5.87	5.95	6.11	6.15	6.59	5.41	5.25	5.48	5.23	0.54	5.74103171461367	2.87	0.014	0.32	-3.51
CG1569	rod	FBgn0003268	rod	2	4.18	3.93	3.92	4.67	4.58	4.5	4.74	3.61	4.22	4.03	4.34	0.61	4.2473065155029	2.87	0.014	0.32	-3.51
CG8019	hay	FBgn0001179	hay	3	5.08	5.17	5.25	5.62	5.64	5.47	5.94	4.91	5.35	5.15	5.13	0.5	5.33754616145243	2.84	0.015	0.33	-3.55
CG17931	CG17931	FBgn0038421	CG17931	2	7.05	6.76	6.86	7.36	7.09	7.44	7.55	7.44	7.68	7.52	7.73	0.47	7.31479618563232	2.83	0.015	0.33	-3.58
CG9890	CG9890	FBgn0034814	CG9890	1	6.99	7.69	6.92	7.62	7.62	8.07	8.32	6.96	6.89	7.46	7.35	0.71	7.44361485717936	2.81	0.016	0.34	-3.61
CG33113	Rtnl1	FBgn0053113	Rtnl1	1	1.34	2.73	1.64	2.88	3.09	3.16	2.84	1.91	2.37	2.64	1.68	1.09	2.38910320521923	2.81	0.016	0.34	-3.62
CG9378	mRpL47	FBgn0014023	mRpL47	8	10.39	9.72	10.43	9.81	9.35	9.77	9.67	9.68	9.73	9.84	9.76	-0.53	9.83168002093689	-2.79	0.016	0.34	-3.65
CG10527	CG10527	FBgn0034583	CG10527	1	5.95	6.15	4.27	6.9	6.49	6.4	6.66	6.66	5.56	6.15	5.62	1.16	6.07344092362636	2.8	0.016	0.35	-3.65
CG10359	CG10359	FBgn0035452	CG10359	3	5.96	6.9	7.24	6.09	5.75	5.55	6.24	5.74	6.11	5.73	5.43	-0.79	6.0666846313772	-2.71	0.019	0.39	-3.8
CG33505	U3-55K	FBgn0053505	U3-55K	20	12.28	12.93	12.33	12.84	13.09	13.67	12.94	12.66	12.6	12.59	12.37	0.62	12.7551196713943	2.7	0.019	0.39	-3.8
CG5827	RpL37A	FBgn0261608	RpL37A	4	9.77	9.53	9.45	10.38	9.79	9.98	10.24	10.01	9.48	9.55	9.48	0.51	9.78585070549448	2.69	0.019	0.39	-3.83
CG32685	ZAP3	FBgn0052685	ZAP3	75	13.11	13.66	13.08	13.59	13.77	14.06	13.75	13.45	13.69	13.61	13.46	0.51	13.5663036414672	2.69	0.02	0.39	-3.83
CG7903	CG7903	FBgn0039730	CG7903	9	8.87	8.7	8.41	9.15	9.24	9.2	8.86	8.96	9.01	8.79	8.65	0.45	8.89467047928227	2.69	0.02	0.39	-3.84
CG7154	CG7154	FBgn0031947	CG7154	4	6.44	6.14	6.44	7.21	6.5	6.98	6.76	6.16	6.17	6.49	6.4	0.52	6.51967512538159	2.68	0.02	0.39	-3.84
CG9450	tud	FBgn0003891	tud	2	2.16	3.53	3.25	4.01	3.81	3.92	3.78	2.91	3.63	3.83	3.51	0.9	3.4849025581144	2.66	0.021	0.4	-3.88
CG8963	CG8963	FBgn0034181	CG8963	11	10.75	11.51	10.5	11.34	11.58	12.15	11.31	10.72	10.78	10.72	10.84	0.67	11.109124442872	2.65	0.021	0.4	-3.89
CG14683	CG14683	FBgn0037822	CG14683	3	6.66	7.08	6.47	7.04	7.07	7.36	7.54	7.17	7.16	6.88	6.99	0.52	7.03825398432377	2.64	0.021	0.4	-3.91
CG1109	Wdr33	FBgn0046222	Wdr33	11	9.46	9.86	9.49	9.92	9.87	10.08	10.25	9.36	9.57	9.63	9.63	0.42	9.74015114277436	2.64	0.021	0.4	-3.92
CG5753	stau	FBgn0003520	stau	13	9.87	9.32	9.06	10.21	9.82	9.79	9.85	9.43	9.44	9.43	9.42	0.5	9.60431445660366	2.64	0.021	0.4	-3.92
CG13472	Tdrd3	FBgn0036450	Tdrd3	16	9.66	10.2	9.04	10.23	10.19	10.62	10.23	10.06	9.65	9.39	9.35	0.68	9.87411784316448	2.62	0.022	0.41	-3.96
CG5935	Dek	FBgn0026533	Dek	1	6.06	5.87	6.09	6.44	6.29	6.41	7	5.76	5.73	6.15	6.08	0.53	6.17191782425779	2.61	0.022	0.41	-3.97
CG1962	Cen	FBgn0032876	Cen	3	6.88	6.49	6.34	7.25	6.97	6.95	6.9	6.74	6.84	6.89	6.74	0.44	6.81769251861689	2.6	0.023	0.41	-3.98
CG10045	GstD1	FBgn0001149	GstD1	3	9.93	8.49	8.47	8.14	7.55	8.36	7.64	8.6	7.17	7.99	8.04	-1.04	8.21526753373423	-2.6	0.024	0.43	-4
CG7989	wcd	FBgn0262560	wcd	9	10.04	9.9	9.84	10.33	10.41	10.4	10.16	10.04	9.76	9.56	9.6	0.4	10.0050616933877	2.58	0.024	0.43	-4.03
CG6203	Fmr1	FBgn0028734	Fmr1	32	12.57	13.19	11.98	13.01	13.17	13.63	13.31	13.02	12.58	12.41	12.42	0.7	12.8446774748045	2.56	0.025	0.43	-4.05
CG1646	CG1646	FBgn0039600	CG1646	4	6.49	7	6.66	6.96	7	7.43	7.51	7.08	6.72	6.89	7.09	0.51	6.98455384466771	2.56	0.025	0.43	-4.06
CG13917	CG13917	FBgn0035237	CG13917	15	8.42	8.41	8.38	8.66	8.61	8.89	8.91	8.45	8.54	8.46	8.34	0.37	8.55229484747739	2.56	0.025	0.43	-4.06
CG7939	RpL32	FBgn0002626	RpL32	3	9.94	9.24	9.28	10.37	9.88	10.07	9.76	9.32	8.9	9.01	9.05	0.54	9.52885159123307	2.54	0.026	0.44	-4.1
CG32602	Muc12Ea	FBgn0052602	Muc12Ea	1	5.42	4.28	4.06	6.47	5.19	5.03	6.23	5.35	5.48	6.57	6.19	1.15	5.47939144273942	2.54	0.027	0.44	-4.11
CG41623	UQCR-11	FBgn0260008	UQCR-11	1	6.04	5.55	5.62	6.06	6.06	6.5	6.51	5.96	5.28	5.81	5.7	0.55	5.91744444785789	2.53	0.026	0.44	-4.12
CG4332	CG4332	FBgn0030456	CG4332	1	3.95	3.24	3.32	4.15	3.91	3.95	4.42	3.85	3.94	3.9	4.09	0.6	3.88463276707135	2.52	0.027	0.44	-4.13
CG3733	Chd1	FBgn0250786	Chd1	17	8.43	8.93	8.5	8.76	9.01	9.46	9.14	8.67	8.71	8.54	8.61	0.47	8.79555844751961	2.52	0.027	0.44	-4.14
CG1320	mRpL23	FBgn0035335	mRpL23	4	9.06	7.92	9.23	8.31	7.86	8.06	7.87	8.04	8.58	8.48	8.21	-0.71	8.33034795848332	-2.51	0.027	0.44	-4.14
CG9748	bel	FBgn0263231	bel	34	13.37	13.87	13.13	13.69	13.9	14.29	14	13.55	13.55	13.42	13.54	0.51	13.6643719146807	2.51	0.027	0.44	-4.15
CG30069	CG30069	FBgn0050069	CG30069	1	6.73	6.62	6.45	7.49	8.24	6.95	6.73	6.15	6.23	6.4	5.88	0.76	6.71433823546026	2.51	0.027	0.44	-4.15
CG10805	l(2)k09022	FBgn0086451	l(2)k09022	35	11.01	10.77	10.71	11.37	11.45	11.25	11	10.74	10.36	10.2	10.36	0.44	10.8374594311635	2.5	0.028	0.44	-4.16
CG40049	mRpS5	FBgn0044510	mRpS5	2	6.24	5.93	5.8	6.59	6.23	6.66	6.33	5.71	5.44	5.79	5.8	0.46	6.04545388022432	2.5	0.028	0.44	-4.17
CG30497	NA	NA	NA	8	8.26	8.27	8.06	8.62	8.52	8.49	8.53	8.4	8.57	8.57	8.56	0.34	8.44127896423446	2.49	0.028	0.44	-4.19
CG10845	CG10845	FBgn0039246	CG10845	1	4.5	3.23	3.25	4.34	4.07	4.63	4.72	4.51	4.03	4.43	4.29	0.78	4.18317746655604	2.49	0.028	0.44	-4.19
CG5650	Pp1-87B	FBgn0004103	Pp1-87B	1	6.47	6.62	6.19	6.98	6.88	6.94	6.69	6.35	6.78	6.49	6.22	0.45	6.6001791606425	2.47	0.029	0.44	-4.22
CG6593	Pp1alpha-96A	FBgn0003134	Pp1alpha-96A	2	6.33	6.54	6.19	6.9	6.8	6.86	6.74	7.16	6.67	6.37	6.66	0.47	6.65730358453082	2.47	0.029	0.44	-4.22
CG7175	mTerf5	FBgn0038584	mTerf5	2	4.88	4.76	4.69	4.9	5.14	5.55	5.46	4.61	4.7	4.58	4.91	0.49	4.92521135620888	2.47	0.029	0.44	-4.22
CG33521	CG33521	FBgn0250819	CG33521	1	5.65	5.77	5.66	7.85	5.96	7.06	5.92	5.93	5.22	5.92	5.55	1	6.04540257460866	2.47	0.03	0.45	-4.23
CG42632	mRpL37	FBgn0261380	mRpL37	7	9.5	8.86	9.57	9.19	8.39	8.76	8.63	8.66	9.15	9.14	8.97	-0.57	8.98339262517635	-2.45	0.03	0.45	-4.25
CG6510	RpL18A	FBgn0010409	RpL18A	10	11.88	11.2	11.22	12.33	11.75	11.99	11.83	11.48	10.93	11.03	11.12	0.54	11.5231029307644	2.45	0.03	0.45	-4.26
CG18124	mTTF	FBgn0028530	mTTF	15	9.99	10.19	9.82	10.29	10.18	10.57	10.42	9.97	9.8	9.89	9.96	0.37	10.0979895462515	2.45	0.031	0.45	-4.26
CG17420	RpL15	FBgn0028697	RpL15	7	10.95	10.33	10.41	11.31	10.84	11.11	10.85	10.49	10.17	10.24	10.38	0.46	10.6442771214585	2.44	0.031	0.45	-4.27
CG8732	Acsl	FBgn0263120	Acsl	1	5.22	4.44	4.57	5.24	5.4	5.7	5.05	5.35	4.75	5.12	4.73	0.6	5.05121959361842	2.43	0.032	0.46	-4.29
CG7361	RFeSP	FBgn0021906	RFeSP	5	7.89	7.86	7.12	8	8.28	8.56	8.03	8.01	7.81	7.24	7.54	0.6	7.84978361785845	2.42	0.032	0.46	-4.3
CG1685	peng	FBgn0015527	peng	25	12.14	11.36	11.17	12.37	11.98	11.95	12.56	11.33	11.17	10.58	11.37	0.66	11.6346072470209	2.42	0.032	0.46	-4.31
CG3613	qkr58E-1	FBgn0022986	qkr58E-1	26	13.24	13.04	12.61	13.61	13.38	13.71	13.33	13.34	13.08	12.68	12.59	0.54	13.1465571169854	2.41	0.033	0.46	-4.32
CG17566	gammaTub37C	FBgn0010097	gammaTub37C	11	9.24	9.35	9.23	9.7	9.44	9.86	9.55	9.11	9.44	9.41	9.45	0.37	9.43486674445306	2.41	0.033	0.46	-4.32
CG12878	btz	FBgn0045862	btz	7	7.97	8.19	7.83	8.25	8.36	8.97	8.3	7.86	7.63	7.63	7.84	0.47	8.07509387819787	2.41	0.033	0.46	-4.33
CG15288	NA	NA	NA	2	2.94	4.13	3.92	4.5	4.51	4.5	4.06	3.42	4.23	4.07	3.84	0.73	4.01156477045248	2.39	0.034	0.47	-4.37
CG5317	RpL7-like	FBgn0032404	RpL7-like	12	10.41	10.42	10.44	10.91	10.95	10.82	10.71	10.61	10.09	9.9	9.96	0.42	10.4735318977369	2.38	0.034	0.47	-4.37
CG1738	CG1738	FBgn0030291	CG1738	5	8.61	8.62	8.36	8.96	9.05	9.02	9.33	8.93	7.95	7.91	8.09	0.56	8.6215900369533	2.38	0.034	0.47	-4.37
CG8878	CG8878	FBgn0027504	CG8878	1	3.64	3.28	3.56	3.97	4.35	4.16	3.75	3.77	3.27	3.64	3.42	0.56	3.71066112340971	2.38	0.035	0.47	-4.38
CG3941	pita	FBgn0034878	pita	1	3.77	3.04	3.34	2.52	2.65	2.73	0.5	0.91	2.18	1.81	2	-1.28	2.31310076408353	-2.37	0.035	0.47	-4.4
CG1785	CG1785	FBgn0030061	CG1785	7	8.56	8.93	8.72	9.05	9.34	9.41	8.93	8.83	8.24	8.35	8.39	0.45	8.79369369728273	2.37	0.035	0.47	-4.4
CG32554	CG32554	FBgn0052554	CG32554	5	9.25	8.59	8.63	9.29	9.28	9.55	9.19	8.62	8.54	7.95	8.47	0.5	8.85141735973929	2.36	0.036	0.47	-4.41
CG8103	Mi-2	FBgn0262519	Mi-2	1	0.54	1.31	1.18	1.38	2.62	2.71	1.79	1.22	0.5	1.47	1.73	1.11	1.49486271021252	2.35	0.036	0.47	-4.43
CG13389	RpS13	FBgn0010265	RpS13	9	12.08	12.02	11.84	12.68	11.99	12.52	12.65	12.15	11.69	12.1	11.79	0.48	12.1378363357549	2.35	0.037	0.47	-4.43
CG1542	CG1542	FBgn0039828	CG1542	11	9.96	9.8	9.64	10.59	10.7	10.58	9.71	10.14	9.65	9.37	9.43	0.6	9.96168752756913	2.34	0.037	0.47	-4.44
CG6961	CG6961	FBgn0030959	CG6961	3	8.77	8.38	9.14	8.66	8.1	7.94	8.18	8.03	8.64	8.18	8.34	-0.54	8.39716908494829	-2.34	0.037	0.47	-4.44
CG2186	CG2186	FBgn0030243	CG2186	32	11.55	12.52	11.72	12.15	12.52	12.43	12.9	12.13	12.43	12.31	12.21	0.57	12.261333794616	2.34	0.037	0.47	-4.45
CG9354	RpL34b	FBgn0037686	RpL34b	2	6.93	6.21	6.66	7.58	7.16	7.24	6.94	7.45	6.3	7.02	6.91	0.63	6.94547429773887	2.33	0.038	0.47	-4.46
CG10385	msl-1	FBgn0005617	msl-1	6	7.27	8.11	7.43	7.95	8.08	8.6	8.01	7.96	7.93	8.14	7.55	0.56	7.91187697871659	2.33	0.038	0.47	-4.47
CG10360	ref(2)P	FBgn0003231	ref(2)P	2	4.96	5.57	4.94	5.6	5.74	6.4	5.33	5.09	4.85	5.29	4.85	0.61	5.32827184981791	2.33	0.038	0.47	-4.47
CG2099	RpL35A	FBgn0037328	RpL35A	7	11.81	11.23	11.15	12.25	11.75	11.93	11.65	11.34	10.84	10.91	11.01	0.5	11.4437355928013	2.32	0.038	0.48	-4.48
CG3937	cher	FBgn0014141	cher	11	9.27	8.96	8.93	10.36	9.8	9.27	9.25	8.29	8.3	8.81	8.84	0.62	9.09783918735923	2.32	0.039	0.48	-4.49
CG8615	RpL18	FBgn0035753	RpL18	5	9.96	9.48	9.36	10.42	9.97	10.22	9.72	9.64	9.15	9.18	9.33	0.49	9.67683804206246	2.31	0.039	0.48	-4.49
CG1451	Apc	FBgn0015589	Apc	3	6.19	6.69	6.28	6.52	6.72	7.33	6.87	6.45	6.36	6.35	6.31	0.48	6.55180111697378	2.31	0.039	0.48	-4.5
CG7977	RpL23A	FBgn0026372	RpL23A	13	12.77	12.29	12.41	13.04	12.76	12.93	12.92	12.59	12.05	12.19	12.24	0.42	12.5641484487043	2.31	0.04	0.48	-4.5
CG12076	Ythdc1	FBgn0027616	Ythdc1	28	13.84	13.66	13.53	14.2	13.81	14.03	14.15	13.87	13.9	13.83	13.87	0.37	13.8813657321921	2.29	0.041	0.49	-4.53
CG4759	RpL27	FBgn0039359	RpL27	5	10.87	10.41	10.39	11.34	10.85	11	10.75	10.47	10.1	10.16	10.18	0.43	10.5944627196652	2.28	0.041	0.49	-4.54
CG6556	cnk	FBgn0286070	cnk	7	8	8.35	7.99	8.3	8.53	8.36	8.89	8.29	8.15	8.04	8.11	0.41	8.2737460961797	2.27	0.042	0.49	-4.56
CG10341	CG10341	FBgn0032701	CG10341	1	5.97	7.65	6	6.69	7.76	8.05	7.39	6.67	6.89	6.4	6.38	0.94	6.89395082387513	2.28	0.042	0.5	-4.56
CG10667	Orc1	FBgn0286788	Orc1	1	1.59	1.79	1.06	2.72	2.7	2.77	2.06	2.65	0.58	1.47	1.12	1.08	1.86458012675807	2.26	0.043	0.5	-4.58
CG5920	RpS2	FBgn0004867	RpS2	13	12.68	12.09	12.07	12.87	12.44	12.74	12.88	12.33	11.88	12.15	12.08	0.45	12.382220261767	2.26	0.043	0.5	-4.58
CG4294	CG4294	FBgn0034742	CG4294	1	3.88	4.03	3.69	4.11	4.49	5.41	4.19	3.66	3.54	3.31	3.83	0.68	4.01252192238648	2.25	0.044	0.5	-4.59
CG6995	Saf-B	FBgn0039229	Saf-B	16	9.88	10.34	9.73	10.41	10.28	10.44	10.36	10.24	9.95	9.86	9.83	0.39	10.1176544705648	2.25	0.044	0.5	-4.6
CG11504	CG11504	FBgn0039733	CG11504	1	7.12	6.07	5.83	4.94	5.1	5.92	5.63	6.46	4.7	5.28	5.53	-0.94	5.68963064469111	-2.25	0.045	0.5	-4.61
CG9159	Kr-h2	FBgn0266449	Kr-h2	5	7.5	6.85	7.1	7.57	7.25	7.82	8.01	7.31	6.7	7.12	7.13	0.51	7.30665379873575	2.24	0.044	0.5	-4.61
CG6227	CG6227	FBgn0030631	CG6227	18	10.04	10.32	9.83	10.24	10.23	10.69	10.75	10.14	9.83	9.87	9.92	0.42	10.1677697747045	2.24	0.045	0.5	-4.62
CG42353	CG42353	FBgn0259699	CG42353	2	4.59	4.55	4.54	5.38	4.85	4.85	4.91	4.38	4.58	4.71	4.9	0.44	4.74843961156706	2.24	0.045	0.5	-4.62
CG6987	SF2	FBgn0283477	SF2	14	12.62	12.53	12.55	12.82	12.67	13.19	13.09	12.47	12.69	12.69	12.76	0.38	12.7344063062213	2.23	0.045	0.5	-4.63
CG42551	larp	FBgn0261618	larp	28	10.66	10.47	10.38	10.68	10.71	11.13	10.87	10.55	10.44	10.32	10.48	0.35	10.6085413224882	2.23	0.045	0.5	-4.63
CG1077	CG1077	FBgn0037405	CG1077	8	10.26	10.11	9.93	9.94	9.52	9.8	9.47	9.35	9.22	9.85	9.59	-0.42	9.73128641437655	-2.22	0.046	0.5	-4.65
CG14805	CG14805	FBgn0023514	CG14805	3	7.2	6.68	7.32	7.68	7.41	7.34	7.6	6.98	6.67	6.52	6.96	0.44	7.12255983908901	2.22	0.046	0.5	-4.65
CG10419	Gem2	FBgn0036850	Gem2	1	5.92	6.35	5.61	6.28	6.25	6.76	6.4	6.34	6	6.07	5.95	0.46	6.1740260962746	2.22	0.046	0.5	-4.65
CG11522	RpL6	FBgn0039857	RpL6	9	11.84	11.19	11.23	12.22	11.71	11.93	11.68	11.35	10.89	10.92	11.06	0.47	11.4548329353271	2.21	0.047	0.5	-4.67
CG3056	ssx	FBgn0024987	ssx	11	12.92	13.13	12.61	13.23	13.35	13.35	13.33	12.91	13.38	12.71	12.86	0.43	13.07093046648	2.21	0.047	0.5	-4.67
CG7961	alphaCOP	FBgn0025725	alphaCOP	10	9.32	9.56	8.93	9.53	9.47	9.88	9.79	8.97	8.72	8.95	9.04	0.4	9.2885211464477	2.2	0.048	0.5	-4.68
CG15916	CG15916	FBgn0030704	CG15916	4	6.98	7.25	7.3	7.47	7.24	7.66	8.08	6.59	6.77	6.6	6.75	0.44	7.15492051051672	2.2	0.048	0.5	-4.68
CG1987	Rbp1-like	FBgn0030479	Rbp1-like	1	9.45	9.16	9.42	9.77	9.39	9.93	10.04	9.18	9.26	9.73	9.68	0.44	9.54565063660924	2.2	0.048	0.5	-4.69
CG6949	mRpL45	FBgn0263863	mRpL45	1	5.87	6.23	5.75	6.29	6.23	6.71	6.28	5.74	5.7	5.78	5.34	0.42	5.99140163841295	2.2	0.048	0.5	-4.69
CG5208	Patr-1	FBgn0266053	Patr-1	6	7.43	7.96	7.19	7.84	8.08	8.29	7.83	7.34	7.65	7.02	7.3	0.49	7.62941417481958	2.19	0.048	0.5	-4.69
CG3584	qkr58E-3	FBgn0022984	qkr58E-3	7	8.72	8.81	8.68	9.29	8.81	8.98	9.28	8.8	8.55	8.56	8.54	0.35	8.81997706798257	2.18	0.049	0.51	-4.71
CG41265	l(2)41Ab	FBgn0262123	l(2)41Ab	3	8.59	8.37	8.61	8.86	8.54	9.19	9.18	8.7	8.79	8.99	9.13	0.42	8.81495842921061	2.18	0.049	0.51	-4.71
CG4170	vig	FBgn0024183	vig	4	6.51	6.35	6.16	6.47	7	6.78	7.37	7.5	6.56	6.64	6.84	0.56	6.74496578464711	2.17	0.051	0.52	-4.73
CG9596	CG9596	FBgn0031832	CG9596	1	3.03	3.74	3.36	3.8	3.91	4.01	4.19	3.4	3.23	4.06	3.97	0.6	3.70028827025514	2.17	0.051	0.52	-4.74
CG32654	Sec16	FBgn0052654	Sec16	6	6.51	7.68	6.78	7.21	7.42	8.51	7.66	6.83	6.47	6.73	7.01	0.71	7.16320280326325	2.16	0.051	0.52	-4.75
CG17153	ssp	FBgn0036248	ssp	5	7.72	7.83	7.74	8.06	8.04	8.3	7.93	7.76	7.72	7.59	7.54	0.32	7.84117298413976	2.15	0.052	0.53	-4.76
CG4897	RpL7	FBgn0005593	RpL7	14	12.07	11.3	11.46	12.49	11.92	12.11	11.82	11.53	11.15	11.2	11.26	0.48	11.6669389318404	2.15	0.052	0.53	-4.77
CG7843	Ars2	FBgn0033062	Ars2	16	9.36	9.98	9.31	9.69	10.24	10.52	9.89	9.5	10.04	9.33	9.34	0.54	9.74394488408065	2.14	0.053	0.53	-4.78
CG5502	RpL4	FBgn0003279	RpL4	20	12.7	12.08	12.09	13.07	12.66	12.82	12.43	12.14	11.74	11.74	11.86	0.45	12.302247807656	2.13	0.054	0.53	-4.79
CG1433	Atu	FBgn0019637	Atu	1	5.55	5.77	5.86	6.02	5.8	6.18	6.62	5.81	5.59	5.71	5.78	0.43	5.88013938656051	2.13	0.054	0.53	-4.79
CG1475	RpL13A	FBgn0037351	RpL13A	9	11.39	10.63	10.71	11.73	11.21	11.45	11.11	10.8	10.4	10.42	10.53	0.47	10.9431683222685	2.13	0.054	0.53	-4.79
CG7187	Ssdp	FBgn0011481	Ssdp	4	6.9	7.44	6.54	6.99	7.48	7.9	7.51	6.82	7.02	6.95	7.1	0.51	7.14954167420549	2.12	0.056	0.54	-4.82
CG9300	CG9300	FBgn0036886	CG9300	17	9.7	9.53	9.37	9.98	10.11	10.02	9.54	9.49	9.1	9	9.16	0.38	9.54555886077064	2.11	0.056	0.54	-4.83
CG8174	SRPK	FBgn0286813	SRPK	12	9.95	9.62	9.59	9.92	10.03	10.32	9.95	9.68	9.76	9.45	9.72	0.34	9.81776405992744	2.11	0.056	0.54	-4.83
CG10800	Rca1	FBgn0017551	Rca1	1	6.72	6.5	5.87	6.74	6.67	7.08	6.77	6.73	6.87	6.48	6.51	0.45	6.63064455704838	2.11	0.056	0.54	-4.83
CG31223	CG31223	FBgn0051223	CG31223	1	4.55	3.78	2.97	4.64	4.24	4.37	4.58	3.95	4.4	4.73	4.38	0.69	4.23473939395863	2.11	0.057	0.54	-4.84
CG10042	MBD-R2	FBgn0038016	MBD-R2	3	5.66	5.63	5.93	5.85	6.54	6.13	6.13	5.98	5.92	5.67	5.49	0.42	5.90109988147712	2.11	0.057	0.54	-4.84
CG4088	Orc3	FBgn0005654	Orc3	3	6.21	6.35	6.6	6.48	7.17	6.78	6.7	6.17	6.45	6.4	6.34	0.4	6.51460575957843	2.1	0.058	0.54	-4.86
CG17299	SNF4Agamma	FBgn0264357	SNF4Agamma	42	11.36	11.89	11.57	11.66	11.9	12.27	12.16	11.85	12	11.87	11.84	0.39	11.8525337210479	2.09	0.059	0.54	-4.87
CG6712	CG6712	FBgn0032408	CG6712	7	7.7	6.94	7.41	7.81	7.78	7.66	7.75	7.39	7.28	6.99	7.34	0.4	7.45924024540972	2.09	0.059	0.54	-4.87
CG15016	mRpS6	FBgn0035534	mRpS6	3	7.38	7.49	6.97	7.73	7.42	7.8	7.58	7.38	7.24	7.31	7.34	0.35	7.42181744956737	2.08	0.059	0.54	-4.88
CG1737	CG1737	FBgn0030293	CG1737	11	8.46	8.85	8.69	8.69	9.21	9.16	9.06	8.59	8.28	8.33	8.36	0.36	8.69861619918562	2.08	0.059	0.54	-4.88
CG1474	Es2	FBgn0023506	Es2	3	4.71	5.24	5.34	5.62	5.65	5.51	5.49	5.17	5.53	5.83	5.02	0.47	5.37196088638238	2.08	0.06	0.54	-4.89
CG4364	CG4364	FBgn0032138	CG4364	16	10.39	10.32	10.3	10.67	10.87	10.7	10.49	10.51	10.16	9.92	10.01	0.35	10.3954184366022	2.07	0.06	0.54	-4.9
CG5786	ppan	FBgn0010770	ppan	5	7.87	7.7	7.75	8.18	8.16	8.09	8.16	8.01	7.39	7.25	7.53	0.38	7.82655203321244	2.07	0.061	0.54	-4.9
CG5360	mi	FBgn0261786	mi	1	3.28	7.39	2.43	6.4	7.68	6.44	5.48	3.7	2.5	3.03	3.4	2.13	4.702370991345	2.08	0.065	0.55	-4.91
CG12016	CG12016	FBgn0035436	CG12016	1	5	4.57	5.94	5.37	5.95	5.76	5.97	5.1	5.49	5.34	5.09	0.59	5.4158346439528	2.06	0.061	0.54	-4.91
CG7006	CG7006	FBgn0039233	CG7006	5	8.9	8.34	8.6	8.93	8.97	9.06	8.93	8.51	8.72	8.19	8.5	0.36	8.69462887310841	2.06	0.061	0.54	-4.91
CG6946	glo	FBgn0259139	glo	4	6.76	6.93	6.07	6.87	7.54	7.7	6.64	6.66	6.66	6.11	6.44	0.6	6.76222517234314	2.06	0.062	0.54	-4.92
CG5146	l(3)psg2	FBgn0035617	l(3)psg2	18	10.56	10.63	10.87	10.99	10.98	11.77	10.81	10.62	10.63	10.95	10.65	0.45	10.8581904712805	2.06	0.062	0.54	-4.92
CG9073	TpnC47D	FBgn0010423	TpnC47D	5	8.84	9.22	9.97	10.38	10.48	9.56	9.59	9.03	8.61	9.32	8.56	0.66	9.41396919951675	2.06	0.062	0.54	-4.92
CG42543	Mp	FBgn0260660	Mp	6	7.7	7.94	8.26	8.03	8.42	8.3	8.67	7.68	7.63	7.79	7.81	0.39	8.0193477247185	2.06	0.062	0.54	-4.92
CG10648	Rbm13	FBgn0030067	Rbm13	7	8.41	8.38	8.1	8.79	9.02	8.81	8.27	8.11	7.69	7.53	7.83	0.42	8.2676113403995	2.05	0.062	0.54	-4.93
CG43225	axo	FBgn0262870	axo	1	7.44	6.84	7.58	7.2	6.52	7	6.6	6.86	7.12	6.99	7.01	-0.45	7.0148642975061	-2.05	0.062	0.54	-4.93
CG10992	CtsB1	FBgn0030521	CtsB1	2	9.48	8.49	8.92	8.67	8.23	8.48	8.56	8.93	8.28	8.7	8.62	-0.48	8.67002752318754	-2.05	0.062	0.54	-4.93
CG7637	CG7637	FBgn0033548	CG7637	6	12.55	12.58	12.24	12.77	12.56	12.99	13.11	12.8	12.38	12.23	12.57	0.4	12.6152660043698	2.05	0.062	0.54	-4.93
CG10071	RpL29	FBgn0016726	RpL29	1	8.33	8.48	8.17	8.95	8.41	8.81	9.53	8.82	7.65	7.97	8.1	0.6	8.47374807430727	2.05	0.063	0.54	-4.93
CG6843	CG6843	FBgn0036827	CG6843	15	12.05	11.72	12.34	11.74	11.13	11.56	11.96	11.7	11.8	11.94	11.99	-0.44	11.8117956199711	-2.04	0.064	0.55	-4.95
CG12396	Nnp-1	FBgn0022069	Nnp-1	15	9.81	9.58	9.63	10.13	10.33	10.06	9.76	9.79	9.17	9.11	9.18	0.4	9.68694644184882	2.04	0.064	0.55	-4.95
CG8332	RpS15	FBgn0034138	RpS15	6	11.6	11.61	11.1	11.95	11.53	11.96	11.81	11.42	11.17	11.17	11.04	0.38	11.4872745080256	2.03	0.065	0.55	-4.96
CG7036	rno	FBgn0035106	rno	1	1.34	1.03	1.5	1.7	2.17	1.64	2.96	1.91	2.58	1.71	2	0.83	1.86704418310818	2.02	0.066	0.56	-4.98
CG8448	mrj	FBgn0034091	mrj	2	6.34	6.18	6.01	6.67	6.5	6.65	6.25	5.84	6.14	6.03	5.99	0.34	6.234842990421	2.02	0.066	0.56	-4.98
CG3314	RpL7A	FBgn0014026	RpL7A	9	12.02	11.31	11.49	12.4	11.85	12.01	11.85	11.54	11.13	11.19	11.25	0.42	11.6413068856313	2.01	0.067	0.56	-4.99
CG8064	CG8064	FBgn0038597	CG8064	19	10.35	10.15	10.05	10.54	10.59	10.59	10.29	10.17	9.88	9.67	9.87	0.32	10.1949298559718	2.01	0.067	0.56	-5
CG10289	fmt	FBgn0035688	fmt	1	5.68	6.08	4.8	6.45	6.23	5.63	6.24	5.53	5.27	5.5	6.06	0.62	5.7713278973949	2.01	0.067	0.56	-5
CG10652	RpL30	FBgn0086710	RpL30	5	10.49	9.87	9.96	10.81	10.41	10.46	10.29	10.02	9.66	9.7	9.65	0.38	10.1184483765918	2.01	0.068	0.56	-5
CG1677	CG1677	FBgn0029941	CG1677	29	11.91	12.83	12.18	12.32	12.65	13.53	13.09	12.42	12.56	12.94	12.72	0.59	12.6493238879157	2	0.068	0.56	-5
CG11604	mbm	FBgn0086912	mbm	16	12.36	12.81	12.68	12.83	12.86	13.08	13.34	13.07	12.88	12.49	12.53	0.41	12.8128297696798	2	0.068	0.56	-5
CG1330	Ccp84Ae	FBgn0004779	Ccp84Ae	8	7.19	8.25	8.65	8.16	9.87	8.8	9.11	9.14	9.1	9	7.75	0.95	8.63862738887133	2	0.071	0.56	-5.02
CG17177	CG17177	FBgn0036440	CG17177	1	2.11	6.11	0.3	4.7	5.68	6.31	4.54	1.87	0.92	1.8	3.94	2.46	3.47982706776103	2.01	0.073	0.56	-5.02
CG11563	CG11563	FBgn0039868	CG11563	8	9.53	9.59	9.51	9.81	9.97	9.78	10.17	9.89	9.12	9.13	9.35	0.39	9.6235139879815	1.99	0.069	0.56	-5.02
CG11943	Nup205	FBgn0031078	Nup205	4	6.3	6.51	6.48	6.76	6.9	6.87	6.57	5.95	6.31	6.2	6.51	0.34	6.486513108745	1.99	0.07	0.56	-5.03
CG9323	Rhau	FBgn0032883	Rhau	1	5.01	4.65	4.78	5.55	5.59	5.84	4.66	4.43	5.34	4.66	4.45	0.59	4.99655548108243	1.99	0.07	0.56	-5.03
CG11981	Prosbeta3	FBgn0026380	Prosbeta3	1	4.04	4.04	3.92	3.09	3.66	3.7	3.74	3.81	4.07	4.16	4.16	-0.45	3.85329293616888	-1.99	0.07	0.56	-5.03
CG7001	S6KL	FBgn0283473	S6KL	2	6.61	6.62	6.25	6.92	6.52	7.03	7.01	6.71	6.57	7.01	6.92	0.38	6.74316732849879	1.99	0.07	0.56	-5.03
CG7471	HDAC1	FBgn0015805	HDAC1	1	3.92	4.53	4.3	4.51	4.66	4.58	4.81	4.75	4.54	4.56	4.45	0.39	4.50974390823155	1.98	0.07	0.56	-5.04
CG8414	CG8414	FBgn0034073	CG8414	8	8.7	8.6	8.58	9.19	9.08	8.88	8.76	8.6	8.18	7.98	8.29	0.35	8.62140707057478	1.98	0.071	0.56	-5.05
CG3817	CG3817	FBgn0038275	CG3817	2	6.62	7.31	6.54	7.35	7.47	7.32	6.95	6.85	6.39	6.33	6.35	0.45	6.86213664456601	1.97	0.071	0.56	-5.05
CG17498	mad2	FBgn0035640	mad2	2	5.91	6.54	5.71	6.79	6.26	6.4	6.61	6.49	6.24	5.99	6.62	0.46	6.32371414000916	1.97	0.072	0.56	-5.05
CG9091	RpL37a	FBgn0030616	RpL37a	3	10.13	9.6	9.48	10.43	9.93	9.92	10.21	9.43	9.07	9.21	9.4	0.39	9.70963690143033	1.97	0.072	0.56	-5.05
CG3983	Ns1	FBgn0038473	Ns1	14	9.69	10.06	9.84	10.05	10.43	10.37	10.1	10.06	9.61	9.35	9.49	0.38	9.91487932738882	1.97	0.072	0.56	-5.06
CG8057	alc	FBgn0260972	alc	11	9.68	10.33	9.95	10.07	10.26	10.53	10.59	10.07	10.41	10.2	10.2	0.37	10.208509066868	1.96	0.073	0.56	-5.07
CG12128	CG12128	FBgn0033473	CG12128	9	8.45	8.65	7.99	9.22	8.93	9.16	8.22	8.27	8.08	7.61	7.82	0.52	8.39922291626013	1.96	0.073	0.56	-5.07
CG13239	CG13239	FBgn0037197	CG13239	1	1.2	3.03	2.93	0.38	1.35	1.89	1.62	1.58	2.69	2.73	1.8	-1.07	1.92654026457463	-1.96	0.073	0.56	-5.08
CG9799	CG9799	FBgn0038146	CG9799	17	9.77	9.27	9.4	9.96	9.94	9.92	9.55	9.58	9.16	9	9.18	0.37	9.52078363861281	1.96	0.074	0.56	-5.08
CG6180	CG6180	FBgn0032453	CG6180	1	4.36	2.83	3.98	2.72	2.72	3.05	3.07	3.1	2.93	1.62	2.62	-0.83	2.99959269579445	-1.95	0.074	0.56	-5.09
CG7726	RpL11	FBgn0013325	RpL11	6	11.05	10.48	10.44	11.37	11.01	11.14	10.73	10.59	10.15	10.13	10.21	0.41	10.661094929936	1.95	0.074	0.56	-5.09
CG1584	Orc6	FBgn0023180	Orc6	1	5.61	5.84	6.27	6.25	7.08	6.17	6.24	5.27	5.65	5.39	4.84	0.53	5.87365966041394	1.95	0.075	0.56	-5.09
CG3071	CG3071	FBgn0023527	CG3071	13	10.15	9.79	9.92	10.37	10.41	10.35	10.05	10.04	9.61	9.46	9.54	0.34	9.97273249776955	1.94	0.075	0.56	-5.1
CG6606	Rip11	FBgn0027335	Rip11	6	7.35	7.65	6.38	7.54	7.69	7.76	7.51	7.65	7.75	7.41	7.65	0.49	7.484689499927	1.94	0.076	0.57	-5.11
CG3051	AMPKalpha	FBgn0023169	AMPKalpha	12	10.3	10.98	10.52	10.64	10.94	11.13	11.21	10.75	11.1	10.85	10.8	0.38	10.8382386041222	1.93	0.077	0.57	-5.12
CG14637	abs	FBgn0015331	abs	33	13.33	12.77	13.97	13.09	12.27	12.83	13.04	13.3	13.51	13.82	13.7	-0.55	13.2391753576469	-1.93	0.077	0.57	-5.12
CG11851	Alg9	FBgn0039293	Alg9	4	6.76	7.13	6.63	6.8	7.12	7.62	7.39	6.87	6.89	6.87	6.93	0.39	7.0014910901351	1.93	0.078	0.57	-5.13
CG1412	RhoGAP19D	FBgn0031118	RhoGAP19D	1	5.23	4.58	4.7	5.47	4.86	5.2	5.76	5.01	4.82	5.25	5.43	0.49	5.12020657035173	1.93	0.078	0.57	-5.13
CG17295	Rcd4	FBgn0032034	Rcd4	6	9.53	8.91	9.68	9.33	8.67	8.39	9.15	9.16	9.61	9.55	9.47	-0.48	9.22260915547941	-1.92	0.078	0.57	-5.13
CG17838	Syp	FBgn0038826	Syp	1	2.19	3.04	2.64	2.83	3.52	3.56	3.16	2.75	2.65	2.92	2	0.64	2.84143051698375	1.92	0.078	0.57	-5.13
CG7622	RpL36	FBgn0002579	RpL36	4	10.09	9.88	9.37	10.54	10.13	10.34	9.83	9.64	9.1	9.17	9.26	0.43	9.7601917092635	1.92	0.078	0.57	-5.13
CG34414	spri	FBgn0085443	spri	1	2.15	2.65	2.48	1.12	2.24	1.5	1.89	0.91	1.24	0.96	1.57	-0.74	1.70115299524125	-1.92	0.079	0.57	-5.14
CG14444	APC7	FBgn0029879	APC7	4	7.57	8.41	7.18	8.4	8.37	8.82	7.65	7.12	7.48	7.59	7.4	0.59	7.81673535728914	1.92	0.079	0.57	-5.14
CG33931	Rpp20	FBgn0066304	Rpp20	1	4.61	4.08	4.48	4.72	4.51	5.07	4.91	4.94	4.56	4.76	4.46	0.41	4.64628023062607	1.92	0.079	0.57	-5.15
CG32409	CG32409	FBgn0052409	CG32409	10	9.7	9.49	9.36	9.99	10.21	10.15	9.41	9.54	9.22	8.85	9.04	0.42	9.54042834627275	1.91	0.079	0.57	-5.15
CG6066	CG6066	FBgn0039488	CG6066	10	11.18	10.52	11.82	10.95	10.05	10.55	10.9	11.15	11.21	11.57	11.5	-0.56	11.036039804291	-1.91	0.08	0.57	-5.16
CG6122	piwi	FBgn0004872	piwi	20	10.88	10.51	10.67	11.04	11.05	11.17	10.7	10.47	10.56	10.35	10.43	0.3	10.7106312935336	1.9	0.081	0.57	-5.16
CG8598	eco	FBgn0035766	eco	27	11.83	11.7	11.31	11.99	11.85	12.09	11.94	11.77	12.29	12.04	11.81	0.35	11.8753623408927	1.9	0.081	0.57	-5.17
CG5838	Dref	FBgn0015664	Dref	1	3.4	4.27	4.08	4.5	4.48	4.45	4.12	3.6	3.62	3.2	3.51	0.47	3.93057566459863	1.9	0.082	0.58	-5.18
CG3527	CG3527	FBgn0029714	CG3527	6	9.4	9.09	9.28	9.57	9.51	9.51	9.5	9.28	9.36	9.09	9.14	0.26	9.33910596364676	1.89	0.083	0.58	-5.18
CG4466	Hsp27	FBgn0001226	Hsp27	13	11.05	12.49	10.72	11.69	12.35	11.96	12.59	11.87	11.26	11.25	11.91	0.73	11.7413096291261	1.89	0.084	0.58	-5.19
CG2684	lds	FBgn0002542	lds	4	6.88	7.87	6.37	7.22	7.64	7.83	8.12	7.75	6.87	7.28	7.81	0.66	7.42037870947302	1.89	0.084	0.58	-5.19
CG2843	Cwc25	FBgn0031452	Cwc25	20	12.61	11.92	13.13	12.25	11.65	12.14	12.2	12.29	12.52	12.71	12.61	-0.49	12.3667254417601	-1.88	0.084	0.58	-5.2
CG15130	CG15130	FBgn0032860	CG15130	1	5.3	4.67	4.25	4.22	3.9	4.51	3.78	3.69	3.32	4.22	4.55	-0.63	4.21940609469417	-1.88	0.084	0.58	-5.2
CG11458	CG11458	FBgn0040637	CG11458	1	2.82	5.37	4.74	5.66	5.17	5.38	5.16	5.64	4.15	4.27	4.15	1.03	4.77479908550236	1.88	0.086	0.58	-5.2
CG1021	Dmtn	FBgn0037443	Dmtn	9	9.05	10.14	8.93	9.26	10.06	10.13	10.44	9.89	9.81	9.35	9.64	0.6	9.70046334725136	1.87	0.086	0.58	-5.21
CG8385	Arf79F	FBgn0010348	Arf79F	1	5.71	3.77	4.41	4.05	3.56	4.2	3.77	4.17	3.49	3.39	3.82	-0.73	4.03098789144817	-1.87	0.086	0.58	-5.22
CG15096	CG15096	FBgn0034394	CG15096	2	5.16	4.87	5.04	5.75	8.29	5.48	5.2	5.09	4.55	5.51	5.08	1.16	5.45561138502934	1.87	0.09	0.58	-5.23
CG3203	RpL17	FBgn0029897	RpL17	7	10.78	10.34	10.23	11.19	10.69	10.77	10.65	10.34	9.79	9.86	9.98	0.37	10.4189547422284	1.86	0.087	0.58	-5.23
CG5277	Ip259	FBgn0025366	Ip259	8	8.93	8.9	8.86	9.21	9.45	9.16	9.09	8.96	8.39	8.3	8.41	0.33	8.88061739467971	1.86	0.087	0.58	-5.23
CG8461	CG8461	FBgn0038235	CG8461	7	9.41	10.06	9.65	10.02	9.83	10.46	10.23	9.94	9.2	9.24	9.29	0.43	9.75843225021253	1.86	0.087	0.58	-5.23
CG4579	Nup154	FBgn0021761	Nup154	1	1.53	1.75	2.48	3.3	2.58	1.69	3.4	1.73	1.37	1.66	1.78	0.82	2.11601709427518	1.86	0.088	0.58	-5.24
CG30349	CG30349	FBgn0050349	CG30349	14	10.68	10.35	10.35	10.97	11.06	10.9	10.44	10.54	10	9.88	9.95	0.38	10.4639318097626	1.86	0.088	0.58	-5.24
CG8949	wcy	FBgn0030812	wcy	9	9.88	10.91	10.17	10.43	10.69	11.37	10.72	10.02	10.09	10.21	9.9	0.48	10.4005942525245	1.86	0.088	0.58	-5.24
CG10777	mahe	FBgn0029979	mahe	15	9.75	10.25	9.68	10.16	10.12	10.35	10.29	9.78	10.24	9.75	9.8	0.34	10.0156856017701	1.85	0.088	0.58	-5.24
CG11886	Slbp	FBgn0041186	Slbp	1	4.28	4.71	4.09	4.38	4.75	4.89	4.98	4.44	4.47	4.41	4.36	0.39	4.52287269477975	1.85	0.088	0.58	-5.24
CG33120	CG33120	FBgn0053120	CG33120	1	2.15	3.32	1.81	3.31	2.93	3.12	3.14	2.97	2.46	3.18	3.44	0.7	2.89324758498452	1.85	0.088	0.58	-5.25
CG4183	Hsp26	FBgn0001225	Hsp26	10	11.56	12.9	10.88	12.03	12.75	12.36	12.96	12.59	12.21	12.06	12.74	0.75	12.2766435232534	1.85	0.089	0.58	-5.25
CG9900	Zw10	FBgn0004643	Zw10	1	1.99	3.41	1.68	2.96	3	3.07	3.66	1.63	2.26	1.17	1.87	0.81	2.42699213722574	1.85	0.089	0.58	-5.25
CG2096	flw	FBgn0000711	flw	2	5.99	5.26	5.16	6.6	5.88	5.88	5.53	5.37	5.67	5.81	5.48	0.5	5.69357869816255	1.84	0.09	0.58	-5.26
CG8920	tapas	FBgn0027529	tapas	3	5.83	6.27	5.8	6.07	6.22	6.71	6.3	5.85	5.66	5.8	5.95	0.36	6.04165682574165	1.84	0.09	0.58	-5.26
CG43726	qin	FBgn0263974	qin	1	2.92	3.09	2.48	0.88	2.1	2.98	1.84	1.73	2.63	1.62	1.57	-0.88	2.16639528709598	-1.84	0.09	0.58	-5.26
CG5589	CG5589	FBgn0036754	CG5589	13	9.62	9.42	9.39	9.9	9.72	9.86	9.65	9.61	9.12	9.02	9.15	0.31	9.49665717954403	1.84	0.091	0.58	-5.27
CG3333	Nop60B	FBgn0259937	Nop60B	42	15.12	15.39	14.77	15.45	15.2	15.57	15.81	15.46	14.9	14.78	15.07	0.41	15.2292202558673	1.84	0.091	0.58	-5.27
CG7765	Khc	FBgn0001308	Khc	1	4.39	2.41	3.38	3.73	2.72	1.4	0.5	3.28	2.42	2.66	1.91	-1.31	2.61783540369061	-1.84	0.091	0.58	-5.27
CG13366	CG13366	FBgn0025633	CG13366	2	5.51	5.45	5.62	6.7	5.74	5.47	6.07	6.02	5.56	5.7	5.86	0.47	5.78959021588074	1.83	0.092	0.58	-5.28
CG2207	Df31	FBgn0022893	Df31	1	7.76	5.39	6.19	5.08	4.75	5.8	5.76	6.67	4.45	5.79	5.59	-1.1	5.74847294930611	-1.83	0.095	0.59	-5.28
CG12306	polo	FBgn0003124	polo	9	9.29	9.28	8.9	9.34	9.44	9.43	9.71	9.18	8.81	8.87	9.32	0.32	9.23264063696314	1.82	0.093	0.59	-5.29
CG32344	CG32344	FBgn0052344	CG32344	18	10.12	10.16	10	10.42	10.44	10.58	10.15	10.15	9.81	9.58	9.75	0.3	10.1046991566274	1.82	0.093	0.59	-5.29
CG5352	SmB	FBgn0262601	SmB	7	10.73	11.17	11.07	11.1	11.18	11.33	11.85	10.98	11.16	11.3	11.37	0.37	11.202347286559	1.82	0.093	0.59	-5.29
CG8545	CG8545	FBgn0033741	CG8545	21	11.34	11.23	11.09	11.55	11.53	11.63	11.44	11.4	10.98	10.66	10.94	0.32	11.2531340461662	1.82	0.094	0.59	-5.3
CG11583	CG11583	FBgn0035524	CG11583	13	10.49	10.19	10.3	10.98	10.98	10.82	10.11	10.23	9.97	9.92	9.75	0.39	10.3399272176543	1.82	0.094	0.59	-5.3
CG7993	Non3	FBgn0038585	Non3	13	10.03	9.74	9.72	10.25	10.38	10.36	9.74	9.92	9.69	9.38	9.53	0.35	9.88507342678646	1.82	0.094	0.59	-5.3
CG18081	CG18081	FBgn0036537	CG18081	3	10.23	9.98	10.31	9.95	9.57	9.68	10.21	10.02	10.33	10.04	10.3	-0.33	10.0554733474756	-1.81	0.095	0.59	-5.31
CG7728	CG7728	FBgn0036686	CG7728	15	10.41	10.12	10.11	10.68	10.6	10.56	10.32	10.33	9.8	9.68	9.94	0.32	10.2305258225211	1.81	0.095	0.59	-5.31
CG11207	feo	FBgn0030241	feo	8	8.74	8.59	7.76	9	8.55	8.67	8.83	8.85	8.65	8.82	8.79	0.4	8.6591378369637	1.81	0.096	0.59	-5.31
CG6146	Top1	FBgn0004924	Top1	31	12.84	12.85	12.8	13.18	12.91	13.04	13.34	12.85	12.54	12.56	12.69	0.29	12.8734919529566	1.8	0.096	0.59	-5.32
CG4152	Mtr4	FBgn0001986	Mtr4	1	4.89	4.65	4.79	5.28	4.69	5.27	5.61	4.87	4.51	5.04	5.23	0.43	4.98507933465591	1.8	0.096	0.59	-5.32
CG3589	CG3589	FBgn0035065	CG3589	2	6.36	4.9	5.4	5.37	4.43	4.91	4.68	5.85	4.3	5	5	-0.71	5.10816962669693	-1.8	0.098	0.59	-5.33
CG3751	RpS24	FBgn0261596	RpS24	4	10.39	10.23	9.95	10.73	10.24	10.65	10.43	10.22	9.78	9.95	9.86	0.32	10.2197007554782	1.79	0.098	0.59	-5.33
CG3991	TppII	FBgn0020370	TppII	1	3.94	2.93	2.93	1.38	2.96	3.55	0.36	2.95	2.14	2.86	1.78	-1.21	2.52467207579805	-1.79	0.099	0.6	-5.34
CG7246	CG7246	FBgn0030081	CG7246	9	8.52	7.81	8.24	8.57	8.59	8.59	8.34	8.13	7.86	7.79	7.85	0.33	8.207814186489	1.79	0.099	0.6	-5.35
CG9213	CG9213	FBgn0030655	CG9213	27	12.91	12.8	13.05	12.4	12.22	12.61	12.95	12.54	12.79	13.13	13.06	-0.37	12.7700778354171	-1.79	0.099	0.6	-5.35
CG32278	CG32278	FBgn0052278	CG32278	4	10.18	10.38	10.26	10.68	10.3	10.51	11.09	10.8	10.13	10.26	10.5	0.38	10.4609096094836	1.78	0.1	0.6	-5.35
CG42389	mtgo	FBgn0259735	mtgo	4	5.88	6.08	5.69	5.98	6.09	6.34	6.31	5.77	5.72	5.67	5.71	0.29	5.9317878924755	1.78	0.1	0.6	-5.35
CG15218	CycK	FBgn0025674	CycK	11	12.17	11.67	12.42	11.72	11.1	11.41	12.2	11.5	11.72	11.96	12.08	-0.48	11.8134336141784	-1.78	0.1	0.6	-5.36
CG4111	RpL35	FBgn0029785	RpL35	4	10.22	9.6	9.62	10.46	10.06	10.05	10.09	9.7	9.28	9.23	9.43	0.35	9.79450827567983	1.78	0.1	0.6	-5.36
CG2199	CG2199	FBgn0035213	CG2199	11	8.26	8.78	9.19	9	10.16	9.15	8.88	8.91	8.65	8.35	8.27	0.56	8.87374612034817	1.77	0.1	0.6	-5.37
CG6721	RasGAP1	FBgn0004390	RasGAP1	1	3.59	4.2	3.58	3.96	4.06	4.45	4.33	3.79	4.01	3.87	3.74	0.41	3.96044362502992	1.77	0.1	0.6	-5.37
CG17489	RpL5	FBgn0064225	RpL5	12	11.87	11.24	11.27	12.16	11.78	11.86	11.52	11.37	11	10.96	11.04	0.37	11.4599216209632	1.77	0.1	0.6	-5.37
CG30122	CG30122	FBgn0050122	CG30122	12	9.14	9.88	9.49	9.41	10.22	9.97	9.9	9.32	9.19	9.15	9.14	0.38	9.52876269576778	1.77	0.1	0.6	-5.37
CG8315	Pex11	FBgn0034058	Pex11	1	4.49	4.83	5.2	5.02	5.32	5.2	5.36	4.34	4.85	4.84	4.9	0.38	4.94113482302907	1.77	0.1	0.6	-5.38
CG17611	eIF6	FBgn0034915	eIF6	5	7.85	7.65	7.71	8.01	8.43	8.08	7.84	7.76	7.46	7.09	7.16	0.35	7.72980446368702	1.76	0.1	0.6	-5.38
CG3542	CG3542	FBgn0031492	CG3542	27	11.46	12.23	11.46	11.76	11.78	12.52	12.95	11.75	11.5	11.99	12.05	0.54	11.9506613437024	1.76	0.1	0.6	-5.39
CG32763	l(1)G0045	FBgn0026702	l(1)G0045	1	5.9	5.87	6	6.29	6.47	6.24	5.91	5.42	5.68	5.46	5.41	0.3	5.87804302344458	1.76	0.1	0.6	-5.39
CG5726	CG5726	FBgn0034313	CG5726	27	11.33	12.57	11.48	11.76	12.05	12.94	12.81	11.91	11.47	11.73	11.69	0.59	11.9757351109285	1.75	0.11	0.6	-5.4
CG11999	CG11999	FBgn0037312	CG11999	6	10.26	10.54	10.4	10.59	10.59	10.93	10.59	10.08	10.42	10.47	10.27	0.28	10.4686716335709	1.75	0.11	0.6	-5.4
CG34417	CG34417	FBgn0085446	CG34417	17	8.91	8.59	8.59	9.34	8.96	8.76	9.05	8.35	8.16	8.38	8.75	0.33	8.7142529976264	1.75	0.11	0.6	-5.4
CG31438	CheB93b	FBgn0051438	CheB93b	1	4.75	4.88	5.24	5.28	5.04	5.31	5.53	5.11	4.79	5.06	5	0.33	5.09071828477763	1.75	0.11	0.6	-5.4
CG8801	Non1	FBgn0028473	Non1	18	10.19	10.09	10.13	10.44	11.05	10.64	10.07	10.19	9.76	9.42	9.48	0.41	10.1333454109597	1.75	0.11	0.6	-5.4
CG15019	CG15019	FBgn0035541	CG15019	1	6.65	6.84	6.71	7.02	7.69	7.15	6.69	6.53	6.19	6.16	5.94	0.4	6.68801732035233	1.75	0.11	0.6	-5.4
CG16788	RnpS1	FBgn0037707	RnpS1	11	12.1	12.39	12.43	11.86	11.64	12.01	12.36	12.27	12.25	12.54	12.45	-0.33	12.2086022040891	-1.74	0.11	0.6	-5.41
CG1527	RpS14b	FBgn0004404	RpS14b	8	11.46	11.64	11.65	11.82	11.63	12.03	12.12	11.57	11.52	11.75	11.16	0.32	11.6683274130255	1.74	0.11	0.6	-5.41
CG13197	CG13197	FBgn0062449	CG13197	5	7.81	7.62	7.76	8.59	7.71	8.2	7.84	7.84	7.7	7.92	7.82	0.36	7.89219494939725	1.74	0.11	0.6	-5.41
CG8597	lark	FBgn0011640	lark	14	9.75	10.31	9.44	10.05	10.57	10.91	9.82	9.96	10.24	9.6	9.55	0.5	10.0178852149278	1.74	0.11	0.6	-5.42
CG40446	ORY	FBgn0046323	ORY	1	3.19	2.83	2.84	5.92	4.18	3.82	4.22	7.15	3.1	6.11	7.09	1.58	4.58602892594245	1.74	0.11	0.62	-5.43
CG8415	RpS23	FBgn0033912	RpS23	6	11.08	10.31	10.61	11.37	10.64	10.92	11.51	11.08	10.44	10.62	10.47	0.44	10.8221192308414	1.73	0.11	0.61	-5.43
CG6904	GlyS	FBgn0266064	GlyS	1	3.99	4.31	3.56	3.99	4.55	4.33	4.53	4.04	4.03	3.99	4	0.4	4.11876013663372	1.72	0.11	0.61	-5.44
CG31352	Unc-115a	FBgn0051352	Unc-115a	13	9.71	10.31	10.01	10.29	11.03	10.42	9.92	9.89	10.02	10.08	9.83	0.4	10.1383233664412	1.72	0.11	0.62	-5.45
CG8611	CG8611	FBgn0027602	CG8611	33	11.43	11.32	11.26	11.6	11.57	11.72	11.5	11.27	11.21	10.85	11.05	0.26	11.3455956920604	1.72	0.11	0.62	-5.45
CG8617	CG8617	FBgn0033925	CG8617	1	3.53	3.23	3.96	4.1	3.64	3.99	4.34	3.95	4.09	3.55	3.75	0.44	3.82950929155739	1.71	0.11	0.62	-5.46
CG5708	CG5708	FBgn0032196	CG5708	1	3.21	3.85	3.52	3.58	3.94	4.23	4.05	3.1	3.23	3.05	3.04	0.42	3.52822389227987	1.71	0.11	0.62	-5.46
CG4651	RpL13	FBgn0011272	RpL13	9	11.77	11.04	11.21	12.03	11.58	11.7	11.48	11.29	10.82	10.96	10.97	0.36	11.3502802812573	1.71	0.11	0.62	-5.46
CG1615	Ork1	FBgn0017561	Ork1	6	6.47	7.73	6.7	7.18	7.31	7.95	7.45	7.03	6.4	6.95	6.77	0.51	7.08600078965844	1.71	0.11	0.62	-5.46
CG5728	CG5728	FBgn0039182	CG5728	41	12.18	11.61	11.94	12.49	12.36	12.26	11.91	11.82	11.48	11.31	11.39	0.35	11.8873049969179	1.71	0.11	0.62	-5.46
CG6538	TfIIFbeta	FBgn0010421	TfIIFbeta	8	8.65	8.74	8.77	8.81	8.73	9.14	9.59	8.31	8.37	8.6	8.65	0.35	8.75998403440851	1.7	0.11	0.62	-5.47
CG6699	beta'COP	FBgn0025724	beta'COP	3	7.28	7.45	7.13	7.27	7.57	7.65	8.21	7.3	6.67	6.92	7.11	0.39	7.32374326497041	1.7	0.11	0.62	-5.47
CG10228	Pcf11	FBgn0264962	Pcf11	8	6.71	7.54	6.85	6.86	7.46	8	7.71	7.08	6.59	6.76	7.01	0.47	7.14347073656938	1.7	0.12	0.62	-5.48
CG9054	Ddx1	FBgn0015075	Ddx1	6	7.88	8.01	7.39	7.98	8.18	8.63	7.83	7.63	7.92	7.33	7.44	0.39	7.8392069360738	1.69	0.12	0.62	-5.48
CG1234	CG1234	FBgn0037489	CG1234	12	9.09	9.19	9.15	9.48	9.52	9.71	9.06	9.26	9	8.88	8.84	0.3	9.19761370806739	1.69	0.12	0.62	-5.48
CG5525	CCT4	FBgn0032444	CCT4	10	9.6	9.26	9.13	9.43	9.46	9.88	9.76	9.63	9.25	9.25	9.35	0.3	9.45366029527336	1.69	0.12	0.62	-5.49
CG18811	Capr	FBgn0042134	Capr	17	10.38	10.78	9.76	10.63	10.72	10.91	10.57	10.56	10.26	10.01	9.89	0.4	10.40746432896	1.69	0.12	0.62	-5.49
CG2173	Rs1	FBgn0021995	Rs1	18	9.68	9.66	9.74	10.08	10.04	9.93	10.02	9.85	9.11	9.02	9.2	0.32	9.66655947929683	1.69	0.12	0.62	-5.49
CG10849	Sc2	FBgn0035471	Sc2	8	9.85	10.08	10.01	9.96	10.08	10.44	10.63	10.29	10.07	10.26	10.26	0.3	10.1748353098192	1.69	0.12	0.62	-5.49
CG33217	CG33217	FBgn0053217	CG33217	11	8.87	8.76	8.87	9.39	9.1	9.01	8.97	8.59	8.13	8.27	8.57	0.29	8.77595646563092	1.69	0.12	0.62	-5.49
CG8070	Mys45A	FBgn0033379	Mys45A	5	7.15	7.46	7.41	7.53	7.42	7.71	7.72	7.23	7.26	7.17	7.32	0.26	7.39854716391738	1.68	0.12	0.62	-5.5
CG14816	Pgam5	FBgn0023517	Pgam5	10	10.05	10.17	10.14	9.89	10.01	9.92	9.54	10.25	10.67	10.37	10.15	-0.28	10.1039707828269	-1.68	0.12	0.62	-5.51
CG10354	Rat1	FBgn0031868	Rat1	3	5.84	6.13	5.45	5.6	6.36	6.49	6.47	5.95	5.86	5.49	6	0.42	5.96641908822392	1.68	0.12	0.63	-5.51
CG16792	SmF	FBgn0000426	SmF	5	10.1	10.9	10.51	10.64	10.64	10.98	11.3	10.3	10.5	10.81	10.77	0.38	10.6782040108315	1.67	0.12	0.63	-5.51
CG4038	CG4038	FBgn0011824	CG4038	14	13.76	14.01	13.49	14.12	13.77	14.11	14.44	14.1	13.57	13.54	13.72	0.36	13.8751258818285	1.67	0.12	0.63	-5.52
CG10254	CG10254	FBgn0027512	CG10254	4	7.42	7.58	6.46	7.84	7.36	7.37	8.03	7.29	6.67	7.12	7.54	0.5	7.33562726054727	1.67	0.12	0.63	-5.52
CG32064	S-Lap4	FBgn0052064	S-Lap4	1	5.03	4.6	5.43	5.59	4.95	5.41	5.81	5.35	5.46	5.81	5.81	0.42	5.38637223556646	1.67	0.12	0.63	-5.52
CG11738	l(1)G0004	FBgn0027334	l(1)G0004	3	8.43	8.3	8.02	9	8.51	8.57	8.38	8.11	7.49	7.31	7.65	0.37	8.16152729914104	1.66	0.12	0.63	-5.53
CG4602	Srp54	FBgn0024285	Srp54	16	12.46	11.99	12.33	12.84	12	12.91	12.99	12.34	12.24	12.84	12.66	0.42	12.5089305628997	1.66	0.12	0.63	-5.53
CG1381	RpLP0-like	FBgn0033485	RpLP0-like	8	9.23	9.13	9.03	9.55	9.86	9.52	9.01	9.26	8.74	8.55	8.74	0.36	9.14693755255176	1.66	0.12	0.63	-5.53
CG1483	Map205	FBgn0002645	Map205	10	8.88	9.37	8.78	9.1	9.34	9.62	9.33	9.02	8.46	8.9	9	0.34	9.07363073246573	1.66	0.12	0.63	-5.53
CG11330	cort	FBgn0000351	cort	15	10.25	9.5	9.46	10.65	9.92	10.57	9.61	9.85	10.16	10.21	9.9	0.45	10.006397332342	1.66	0.12	0.63	-5.54
CG10110	Cpsf160	FBgn0024698	Cpsf160	14	9.44	9.95	9.33	9.66	9.75	9.91	10.18	9.44	9.61	9.55	9.61	0.3	9.67465332514868	1.65	0.12	0.63	-5.54
CG6189	Mybbp1A	FBgn0001341	Mybbp1A	23	11.17	10.9	10.66	11.48	11.46	11.4	10.83	10.92	10.34	10.09	10.27	0.38	10.8664781893053	1.65	0.12	0.63	-5.55
CG9250	Mpp6	FBgn0032921	Mpp6	3	6.48	6.56	6.08	6.81	6.5	6.55	6.84	6.61	6.31	6.22	6.4	0.3	6.48654005141096	1.65	0.12	0.63	-5.55
CG14181	Use1	FBgn0035965	Use1	1	4.28	4.26	4.68	5.1	4.46	4.65	5.14	4.74	4.18	4.32	3.81	0.43	4.51051926978563	1.65	0.12	0.63	-5.55
CG3180	RpII140	FBgn0262955	RpII140	4	6.69	6.71	6.81	6.98	6.86	6.9	7.22	6.41	6.58	6.38	6.65	0.26	6.74325606235984	1.65	0.12	0.63	-5.55
CG12050	l(2)05287	FBgn0284251	l(2)05287	15	10.29	9.87	9.87	10.53	10.54	10.47	9.91	10.14	9.69	9.48	9.56	0.35	10.0320134219812	1.65	0.13	0.63	-5.55
CG2852	CG2852	FBgn0034753	CG2852	5	9.37	7.57	8.15	7.83	7.44	8.07	7.68	8.28	7.2	7.71	7.74	-0.61	7.91072734501093	-1.65	0.13	0.63	-5.55
CG6439	Idh3b	FBgn0038922	Idh3b	4	6.85	6.92	6.75	6.88	6.97	7.41	7.32	6.71	6.26	6.58	6.69	0.3	6.8500510625196	1.64	0.13	0.63	-5.56
CG7845	l(2)k09848	FBgn0284246	l(2)k09848	5	7.71	7.41	7.34	7.86	7.87	7.81	7.66	7.73	7.03	7.14	7.26	0.31	7.52861052808793	1.64	0.13	0.63	-5.56
CG6050	mEFTu1	FBgn0024556	mEFTu1	2	6.06	6.69	6.41	6.46	6.54	6.88	7.16	6.05	6.19	6.54	6.57	0.37	6.50470124498539	1.64	0.13	0.63	-5.56
CG1078	Fip1	FBgn0037255	Fip1	9	9.17	10.19	9.01	9.3	9.89	10.48	10.19	9.44	9.11	9.31	9.52	0.51	9.6017490693681	1.64	0.13	0.63	-5.56
CG8635	CG8635	FBgn0033317	CG8635	17	10.66	11.41	10.62	10.85	11.24	11.7	11.33	10.81	10.59	10.88	10.79	0.38	10.9884868796476	1.64	0.13	0.63	-5.56
CG17947	alpha-Cat	FBgn0010215	alpha-Cat	2	5.1	4.84	4.87	5.2	5.35	5.11	5.26	5.23	4.74	4.74	4.94	0.29	5.03549412117403	1.64	0.13	0.63	-5.56
CG2621	sgg	FBgn0003371	sgg	2	4.75	4.69	4.76	5	5.13	5.42	4.68	4.84	4.9	4.55	4.7	0.33	4.85698961473801	1.64	0.13	0.63	-5.57
CG6937	CG6937	FBgn0038989	CG6937	15	12.28	12.37	11.72	12.54	12.68	12.88	12.09	12.56	12.12	11.73	11.76	0.42	12.2474186183514	1.63	0.13	0.63	-5.57
CG5219	mRpL15	FBgn0036990	mRpL15	2	6.16	6.19	6.04	5.81	5.82	5.82	6.07	5.82	5.88	5.6	5.72	-0.25	5.90263777281859	-1.63	0.13	0.63	-5.58
CG10161	eIF3d1	FBgn0040227	eIF3d1	16	11.1	11.9	11.51	11.39	11.82	12.1	12.16	11.32	11.46	11.39	11.36	0.36	11.5913082034106	1.63	0.13	0.63	-5.58
CG3689	Cpsf5	FBgn0035987	Cpsf5	13	12.81	13.62	13.22	13.14	13.61	13.71	14.15	12.98	13.64	13.52	13.54	0.44	13.448612600019	1.63	0.13	0.63	-5.58
CG3480	mip130	FBgn0023509	mip130	3	5.8	6.4	6.69	6.41	6.81	6.82	6.55	6.45	6.27	6.15	6.21	0.35	6.41475257942245	1.63	0.13	0.63	-5.58
CG3131	Duox	FBgn0283531	Duox	1	5.33	4.7	4.56	5.57	5.1	4.97	5.25	4.96	5.15	4.99	5.06	0.36	5.05876158688609	1.62	0.13	0.63	-5.59
CG11107	Dhx15	FBgn0033160	Dhx15	30	12.75	12.27	12.6	12.9	12.88	13.28	12.48	12.17	12.6	12.17	12.44	0.34	12.5937517773219	1.62	0.13	0.63	-5.59
CG43140	pyd	FBgn0262614	pyd	29	10.18	11.41	10.21	10.62	11.15	11.81	10.89	10.5	10.52	10.47	10.33	0.52	10.7371751709887	1.62	0.13	0.64	-5.59
CG6773	Sec13	FBgn0024509	Sec13	3	7.06	7.43	7.27	7.32	7.41	7.74	7.64	7.14	6.78	6.99	6.97	0.28	7.24879743075385	1.61	0.13	0.64	-5.6
CG9680	Dbp73D	FBgn0004556	Dbp73D	10	9.73	9.21	9.54	10.12	9.79	9.91	9.39	9.39	9.32	9.12	9.25	0.31	9.52652658384711	1.61	0.13	0.64	-5.61
CG9660	toc	FBgn0015600	toc	1	5.83	5.65	5.55	5.94	5.73	6.09	6.02	5.8	5.57	5.71	5.97	0.27	5.80541601560981	1.61	0.13	0.64	-5.61
CG4863	RpL3	FBgn0020910	RpL3	16	12.49	12.05	11.92	12.81	12.37	12.53	12.21	11.98	11.54	11.66	11.7	0.32	12.1141346804538	1.61	0.13	0.64	-5.61
CG11309	CG11309	FBgn0037070	CG11309	1	4.19	0.51	1.3	0.7	0.79	0.82	1.03	1.58	2.24	0.8	1.96	-1.16	1.44685226668551	-1.6	0.14	0.64	-5.62
CG33002	mRpL27	FBgn0053002	mRpL27	3	7.76	7.26	7.46	8.07	7.28	7.86	8.18	7.84	7.55	7.85	7.81	0.35	7.72099048867577	1.6	0.14	0.64	-5.62
CG12101	Hsp60A	FBgn0015245	Hsp60A	6	9.13	7.16	8.2	7.46	7.4	7.91	7.38	8.24	7.19	7.42	7.42	-0.63	7.71977723666217	-1.59	0.14	0.64	-5.63
CG1249	SmD2	FBgn0261789	SmD2	7	10.57	11.37	10.96	11.07	11.1	11.45	11.72	10.68	10.91	11.17	11.15	0.36	11.1047165819892	1.59	0.14	0.64	-5.63
CG10281	TfIIFalpha	FBgn0010282	TfIIFalpha	10	8.78	8.94	8.66	9.14	8.76	9.09	9.3	8.93	8.5	8.88	8.84	0.28	8.89245209498039	1.59	0.14	0.64	-5.63
CG31712	CG31712	FBgn0051712	CG31712	23	12.09	12.16	12.36	11.98	11.59	12.06	12.07	12.21	12.48	12.59	12.56	-0.28	12.1952255862914	-1.59	0.14	0.64	-5.63
CG9916	Cyp1	FBgn0004432	Cyp1	5	10.53	9.17	9.49	9.16	9	9.47	9.39	9.69	8.83	9.26	9.4	-0.47	9.39961607480492	-1.59	0.14	0.64	-5.63
CG11414	CG11414	FBgn0035024	CG11414	2	4.82	5.23	4.47	5.11	4.92	5.33	5.38	5.18	4.87	4.79	5.06	0.34	5.01480663702824	1.59	0.14	0.64	-5.63
CG5326	CG5326	FBgn0038983	CG5326	3	7.83	7.17	7.92	7.27	6.91	7.15	7.69	7.59	6.97	7.33	7.36	-0.38	7.38140393286402	-1.59	0.14	0.64	-5.64
CG11876	Pdhb	FBgn0039635	Pdhb	4	6.75	6.24	6.51	6.56	6.85	7.24	6.66	6.37	6.06	5.93	5.99	0.33	6.46715477616788	1.59	0.14	0.64	-5.64
CG3209	Gpat4	FBgn0034971	Gpat4	3	7.32	7.01	7.21	6.91	6.62	6.87	7.04	7.11	6.35	6.69	6.94	-0.32	6.91496594120611	-1.59	0.14	0.64	-5.64
CG9740	Ibf2	FBgn0037669	Ibf2	1	5.75	6.29	5.99	6.07	6.2	6.54	6.4	5.81	6.04	5.99	6.14	0.29	6.1135139090728	1.58	0.14	0.64	-5.65
CG32972	NA	NA	NA	1	3.6	3.82	3.78	3.66	3.17	3.18	3.5	3.53	3.45	3.6	3.77	-0.36	3.55177671065449	-1.58	0.14	0.64	-5.65
CG9805	eIF3a	FBgn0037249	eIF3a	32	11.32	11.37	11.06	11.38	11.36	11.57	11.64	11.12	10.98	10.93	11.08	0.24	11.2551263150992	1.58	0.14	0.64	-5.65
CG3413	wdp	FBgn0034718	wdp	1	5.13	4.91	5.09	5.05	6.16	5.19	5.59	4.87	4.25	4.76	5.26	0.45	5.11303828809904	1.58	0.14	0.64	-5.65
CG14796	Mur2B	FBgn0025390	Mur2B	4	11.19	9.31	10.3	10.13	8.26	8.73	10.09	9.25	8.27	9.81	9.92	-0.96	9.57027841150878	-1.57	0.15	0.65	-5.66
CG5261	muc	FBgn0283658	muc	4	7.91	7.79	8.31	7.88	8.67	8.5	8.35	7.77	7.66	7.68	7.23	0.35	7.97785155926448	1.57	0.14	0.65	-5.66
CG11927	CG11927	FBgn0031638	CG11927	12	10.58	10.7	10.82	10.85	10.87	10.92	11.05	10.51	10.83	10.74	10.67	0.22	10.7760358849592	1.57	0.14	0.65	-5.66
CG4954	eIF3c	FBgn0034258	eIF3c	20	10.98	11.05	10.52	10.87	11.07	11.25	11.34	10.7	10.51	10.35	10.58	0.28	10.8382352884462	1.57	0.14	0.65	-5.66
CG5316	CG5316	FBgn0038704	CG5316	5	8.05	8.35	8.14	8.22	8.36	8.56	8.57	8	8.13	8.01	7.83	0.25	8.20342439256374	1.56	0.14	0.65	-5.67
CG9425	CG9425	FBgn0036451	CG9425	1	4.2	4.73	4.52	4.81	5	5.36	4.38	4.79	4.44	4.08	4.52	0.4	4.62083453686543	1.56	0.14	0.65	-5.67
CG5018	l(3)72Dn	FBgn0263605	l(3)72Dn	16	9.95	9.76	9.62	10.13	10.31	10.17	9.73	9.86	9.33	9.12	9.34	0.31	9.75692820519846	1.56	0.15	0.65	-5.68
CG5654	yps	FBgn0022959	yps	18	11.41	10.94	11	11.38	11.38	11.93	11.09	10.91	10.7	10.6	11.01	0.33	11.1219104131782	1.56	0.15	0.65	-5.68
CG1632	CG1632	FBgn0030027	CG1632	1	5.18	6.82	4.4	5.48	6.39	6.31	6.67	5.7	5.47	5.21	5.84	0.74	5.77090352450224	1.55	0.15	0.65	-5.69
CG7177	Wnk	FBgn0037098	Wnk	1	3.28	7.15	2.59	6.85	6.93	5.47	4.53	2.7	1.46	2.86	1.78	1.6	4.1448783486213	1.55	0.15	0.65	-5.69
CG13418	RpI12	FBgn0038903	RpI12	2	4.39	4.53	4.19	4.87	4.53	4.53	5.01	4.46	3.6	4.08	4.01	0.36	4.38211022172592	1.55	0.15	0.65	-5.69
CG7839	CG7839	FBgn0036124	CG7839	34	11.63	11.52	11.42	11.92	11.88	12.05	11.51	11.83	11.22	11.17	11.11	0.31	11.5696863931901	1.55	0.15	0.65	-5.69
CG16885	Vajk2	FBgn0032538	Vajk2	3	5.89	8.12	7.37	8.28	8.34	7.61	7.34	7.25	7.15	7.55	6.21	0.76	7.37369069643156	1.55	0.15	0.65	-5.69
CG14217	Tao	FBgn0031030	Tao	2	4.53	6.23	4.81	5.34	5.86	6.49	5.61	5.62	4.55	5.35	5.07	0.64	5.40464534534797	1.55	0.15	0.65	-5.69
CG3228	kz	FBgn0001330	kz	8	8.48	8.42	8.06	8.65	8.68	8.73	8.29	8.11	7.91	7.74	7.83	0.27	8.26351346262926	1.55	0.15	0.65	-5.69
CG4634	Nurf-38	FBgn0016687	Nurf-38	7	9.48	8.19	8.66	8.18	8.55	8.4	8.22	8.83	8.04	8.14	8.07	-0.44	8.43183088536979	-1.54	0.15	0.65	-5.7
CG8610	Cdc27	FBgn0012058	Cdc27	3	6.81	6.99	6.43	6.83	6.94	7.08	7.33	7.05	6.64	6.67	6.98	0.3	6.88718899116641	1.54	0.15	0.65	-5.71
CG40293	Stlk	FBgn0046692	Stlk	1	2.19	1.41	2.66	3.3	2.6	3.02	2.03	0.91	0.79	1.36	1.33	0.65	1.96365622026697	1.54	0.15	0.65	-5.71
CG10737	CG10737	FBgn0034420	CG10737	4	7.53	7.17	7.53	7.42	7.47	7.76	8.31	7.5	7.35	7.41	7.32	0.33	7.52461302697259	1.54	0.15	0.65	-5.71
CG17136	Rbp1	FBgn0260944	Rbp1	1	10.16	10.23	10.34	10.35	10.2	10.76	10.86	10.08	10.07	10.43	10.54	0.3	10.3665907570308	1.54	0.15	0.65	-5.71
CG1939	Dpck	FBgn0037469	Dpck	1	4.16	4.31	3.8	4.24	4.1	4.91	4.73	3.94	3.74	4	4.46	0.41	4.21778324627709	1.53	0.15	0.65	-5.71
CG3779	numb	FBgn0002973	numb	15	9.91	10.16	10.14	10.2	10.16	10.5	10.57	10.34	9.65	10.2	10.02	0.29	10.168408291312	1.53	0.15	0.65	-5.71
CG17023	Dbp80	FBgn0024804	Dbp80	1	3.71	3.23	1.6	3.79	3.69	3.73	4.06	3.61	1.14	2.97	3.94	0.97	3.22437396563794	1.53	0.15	0.65	-5.71
CG1455	CanA1	FBgn0010015	CanA1	2	6.1	5.77	5.59	6.11	5.8	6.31	6.18	5.88	5.98	6.04	5.77	0.28	5.95607064873607	1.53	0.15	0.65	-5.72
CG14998	ens	FBgn0264693	ens	21	10.89	10.98	10.81	11.08	11.26	11.05	11.08	11.06	10.69	11.1	10.99	0.23	10.9988751062854	1.53	0.15	0.65	-5.72
CG11837	CG11837	FBgn0039627	CG11837	10	9.94	10.13	10.14	10.15	10.29	10.28	10.37	10.01	9.88	9.85	9.96	0.2	10.0919271851813	1.53	0.15	0.65	-5.72
CG10689	l(2)37Cb	FBgn0086444	l(2)37Cb	40	12.16	12.85	12.13	12.29	12.55	13.01	13.2	12.49	12.83	12.75	12.89	0.38	12.6494845792942	1.53	0.15	0.65	-5.72
CG3291	pcm	FBgn0020261	pcm	6	7.93	7.47	7.58	8.09	7.65	8.04	7.89	7.42	7.54	7.44	7.5	0.26	7.68706808543184	1.52	0.15	0.65	-5.72
CG10923	Klp67A	FBgn0004379	Klp67A	8	8.05	8.16	7.2	8.1	8.1	8.26	8.1	8.43	8.22	8.04	8.06	0.34	8.06407367732168	1.52	0.15	0.65	-5.72
CG7490	RpLP0	FBgn0000100	RpLP0	11	12.15	11.49	11.49	12.27	11.96	12.13	11.73	11.53	11.29	11.24	11.25	0.31	11.6839849926762	1.52	0.15	0.65	-5.72
CG10279	Rm62	FBgn0003261	Rm62	35	13.49	14.21	13.33	13.88	13.91	14.42	14.05	13.87	13.89	13.29	13.32	0.39	13.7882813902834	1.52	0.15	0.65	-5.73
CG4119	CG4119	FBgn0028474	CG4119	32	11.79	12.64	11.85	12.1	12.08	12.81	13.25	12.13	11.79	12.32	12.35	0.47	12.2828676464843	1.52	0.15	0.65	-5.73
CG1768	dia	FBgn0011202	dia	17	9.34	9.61	9.17	9.33	9.66	9.78	9.78	9.52	9.94	9.61	9.63	0.26	9.58009476975622	1.51	0.16	0.66	-5.74
CG2033	RpS15Aa	FBgn0010198	RpS15Aa	2	11.03	10.69	10.44	11.33	10.74	11.02	10.95	10.77	10.33	10.59	10.49	0.29	10.762983062416	1.51	0.16	0.66	-5.74
CG2934	VhaAC39-1	FBgn0285910	VhaAC39-1	4	7.48	8.01	7.04	7.84	8.12	8.1	7.51	7.75	7.4	7.17	7.08	0.38	7.59210158226923	1.51	0.16	0.66	-5.74
CG4806	CG4806	FBgn0260456	CG4806	14	10.64	10.26	10.21	10.97	10.94	10.98	10.09	10.4	9.89	9.68	9.8	0.38	10.3524459851515	1.51	0.16	0.66	-5.74
CG7583	CtBP	FBgn0020496	CtBP	1	4.79	5.6	4.14	5.46	5.41	5.26	4.96	3.95	3.93	3.95	3.82	0.43	4.66034195442135	1.51	0.16	0.66	-5.75
CG5495	Txl	FBgn0035631	Txl	3	6.46	6.42	6.24	6.31	6.66	6.67	7.18	6.84	6.22	6.49	6.77	0.33	6.57107834385036	1.5	0.16	0.66	-5.75
CG13627	CG13627	FBgn0039217	CG13627	2	4.96	5.56	5.73	5.67	5.78	5.57	5.93	5.45	5.56	5.87	5.38	0.32	5.58580901721165	1.5	0.16	0.66	-5.75
CG7071	CG7071	FBgn0260467	CG7071	1	4.12	3.85	4.49	5.01	4.79	4.16	4.35	4.1	3.94	4.14	4.78	0.42	4.3389398305217	1.5	0.16	0.66	-5.76
CG14104	CG14104	FBgn0040786	CG14104	1	4.56	4.11	4.32	3.83	4.11	3.93	4.11	3.43	3.15	3.6	3.09	-0.33	3.84016074813332	-1.5	0.16	0.66	-5.76
CG11274	SRm160	FBgn0036340	SRm160	31	13.86	12.89	14.17	13.5	12.56	13	13.6	13.51	13.45	13.86	13.74	-0.47	13.464619705704	-1.5	0.16	0.66	-5.76
CG9881	Arpc5	FBgn0031437	Arpc5	4	7.83	7.26	7.64	8.81	7.69	7.57	8.17	7.22	7.66	8.28	8.17	0.48	7.84501084107429	1.5	0.16	0.66	-5.76
CG12325	CG12325	FBgn0033557	CG12325	10	9.01	8.88	8.59	9.33	9.42	9.3	8.7	8.94	8.33	8.01	8.31	0.36	8.80141069993371	1.49	0.16	0.66	-5.76
CG17293	Wdr82	FBgn0032030	Wdr82	3	7.66	7.62	7.61	7.74	7.74	8.17	7.97	7.15	7.76	7.66	7.61	0.28	7.69924759126639	1.49	0.16	0.66	-5.77
CG14074	CG14074	FBgn0036818	CG14074	2	8.06	7.28	8.2	7.57	7.06	7.45	7.83	7.27	7.59	7.79	7.66	-0.37	7.61434288648136	-1.49	0.16	0.66	-5.77
CG33554	Nipped-A	FBgn0053554	Nipped-A	1	3.82	3.55	3.18	3.53	3.92	4.25	4.27	2.65	3.72	3.34	3.76	0.48	3.63533920864939	1.49	0.16	0.66	-5.77
CG4510	Surf6	FBgn0038746	Surf6	6	8.6	8.61	8.38	9.03	8.97	8.87	8.42	8.56	8.19	7.92	8.11	0.29	8.51534903288729	1.48	0.16	0.66	-5.78
CG10198	Nup98-96	FBgn0039120	Nup98-96	3	5.77	5.89	6.13	6.48	6.72	5.83	6.06	5.54	5.79	5.42	5.26	0.34	5.8984046915033	1.48	0.16	0.66	-5.78
CG32346	E(bx)	FBgn0000541	E(bx)	4	5.93	6.54	6.17	6.16	6.38	6.63	7.05	6.31	5.94	6.16	5.95	0.34	6.29199502415037	1.48	0.16	0.66	-5.78
CG2168	RpS3A	FBgn0017545	RpS3A	13	12.77	12.91	12.67	13.15	12.64	13.13	13.56	13.1	12.53	12.82	12.47	0.34	12.8866997659342	1.48	0.16	0.66	-5.78
CG13364	CG13364	FBgn0026879	CG13364	3	11.46	11.36	11.49	11.34	10.95	11.11	11.4	11.05	11.4	11.32	11.34	-0.24	11.2932069288842	-1.48	0.16	0.66	-5.78
CG6686	CG6686	FBgn0032388	CG6686	48	13.8	14.19	13.83	14.09	13.92	14.3	14.57	13.92	14.1	14.11	14.07	0.28	14.0815478489331	1.48	0.16	0.66	-5.78
CG32809	CG32809	FBgn0023531	CG32809	1	6.75	6.59	6.5	6.79	6.65	6.89	7.2	6.74	6.38	6.6	6.85	0.27	6.72036702192217	1.48	0.16	0.66	-5.78
CG10922	La	FBgn0011638	La	12	9.61	9.27	8.89	9.39	9.55	10.01	9.36	9.37	9.19	8.82	9.13	0.32	9.32632942781939	1.48	0.17	0.66	-5.79
CG6202	Surf4	FBgn0019925	Surf4	1	5.42	6.27	5.87	6.23	5.84	6.27	6.32	5.71	5.62	5.56	5.52	0.31	5.87542837510273	1.47	0.17	0.66	-5.79
CG11181	cup	FBgn0000392	cup	41	12.4	13.13	12.09	12.6	12.77	13.03	13.24	13.01	12.66	12.45	12.8	0.37	12.7438808317541	1.47	0.17	0.66	-5.79
CG1883	RpS7	FBgn0039757	RpS7	12	12.34	11.94	11.75	12.53	12.1	12.34	12.17	12	11.67	11.83	11.66	0.28	12.0299466155284	1.47	0.17	0.66	-5.79
CG14043	CG14043	FBgn0031659	CG14043	1	6.76	6.15	5.91	6.97	6.64	7.24	6	6.07	6.73	6.57	6.47	0.44	6.50139196211078	1.47	0.17	0.66	-5.8
CG1634	Nrg	FBgn0264975	Nrg	1	3.79	4.3	3.82	4.06	5.06	4.53	3.9	3.89	3.96	3.71	4.1	0.42	4.10314938939844	1.47	0.17	0.66	-5.8
CG10139	CG10139	FBgn0033951	CG10139	1	1.75	1.64	2.72	2.67	2.26	2.91	2.6	1.87	2.65	1.47	2.12	0.57	2.24112504801354	1.47	0.17	0.66	-5.8
CG9246	CG9246	FBgn0032925	CG9246	14	10.06	10.34	9.93	10.3	10.44	10.51	10.29	10.33	9.78	9.6	9.74	0.27	10.1195129549192	1.47	0.17	0.66	-5.8
CG33470	CG33470	FBgn0053470	CG33470	1	4.89	5	4.78	5.06	5.39	4.9	5.34	5.09	4.65	4.76	4.99	0.28	4.98668627254619	1.47	0.17	0.66	-5.8
CG4528	snf	FBgn0003449	snf	8	11.89	12.76	12.17	12.2	12.51	12.81	12.99	12.02	12.38	12.34	12.33	0.35	12.3992665794482	1.47	0.17	0.66	-5.8
CG5655	Rsf1	FBgn0011305	Rsf1	6	8.7	8.51	8.48	8.81	8.67	9.09	8.62	8.7	8.85	8.73	8.55	0.23	8.70074220594597	1.46	0.17	0.66	-5.8
CG2921	CG2921	FBgn0034689	CG2921	1	5.14	5.72	5.03	5.29	5.31	5.97	6.32	5.19	5.2	5.47	5.88	0.43	5.50279022327451	1.46	0.17	0.66	-5.8
CG6569	CG6569	FBgn0038909	CG6569	1	7.79	5.8	6.27	6.9	4.67	5.81	5.94	6.04	5.15	5.59	5.27	-0.79	5.92804632893961	-1.46	0.17	0.66	-5.8
CG46283	vas	FBgn0283442	vas	10	8.01	7.94	7.89	7.86	7.99	8.43	8.64	7.83	7.76	7.7	7.74	0.28	7.9816938174227	1.46	0.17	0.66	-5.81
CG18591	SmE	FBgn0261790	SmE	5	10.81	11.49	11.2	11.14	11.34	11.65	11.92	10.83	11.21	11.45	11.39	0.34	11.3122556383213	1.46	0.17	0.66	-5.81
CG31762	bru1	FBgn0000114	bru1	2	5.94	5.69	6.19	6.66	5.95	5.95	6.56	5.74	5.77	5.57	6.12	0.34	6.01166513148068	1.46	0.17	0.66	-5.81
CG2050	mod	FBgn0002780	mod	25	12.06	11.97	12.15	12.3	12.89	12.4	11.98	11.98	11.7	11.33	11.33	0.33	12.0076219688085	1.46	0.17	0.66	-5.81
CG1957	Cpsf100	FBgn0027873	Cpsf100	11	8.41	8.88	8.3	8.59	8.69	8.76	9.16	8.42	8.44	8.51	8.46	0.27	8.60139980638977	1.46	0.17	0.66	-5.81
CG17912	BuGZ	FBgn0032600	BuGZ	2	5.9	6.07	6.03	6.34	6.07	6.15	6.53	5.85	6.43	6.35	6.15	0.27	6.17051320317363	1.45	0.17	0.66	-5.82
CG1265	CG1265	FBgn0035517	CG1265	1	3.28	3.24	3.4	2.72	3.4	2.77	1.94	1.47	2.54	2.71	2.97	-0.6	2.76749729372332	-1.45	0.17	0.66	-5.82
CG3307	PR-Set7	FBgn0011474	PR-Set7	1	4.1	4.11	3.65	3.97	4.51	4.62	4.22	3.78	3.93	4.49	3.7	0.38	4.09732535501707	1.45	0.17	0.67	-5.82
CG5198	holn1	FBgn0032250	holn1	1	1.9	4.65	1.5	3.6	3.27	3.93	3.53	1.63	2.63	2.82	2.67	0.9	2.92173145603916	1.44	0.18	0.68	-5.84
CG5604	Ufd4	FBgn0032208	Ufd4	3	7.17	6.93	6.84	6.77	6.33	6.86	6.89	6.78	6.42	6.68	6.83	-0.27	6.7737319531446	-1.44	0.18	0.68	-5.84
CG3509	BigH1	FBgn0038252	BigH1	12	11.35	11.73	11.67	11.71	12.62	12.09	11.38	11.42	11.37	11.24	11.09	0.37	11.6071225723559	1.44	0.18	0.68	-5.84
CG6724	CG6724	FBgn0032298	CG6724	14	10.31	10.22	10.03	10.68	10.93	10.48	10.02	10.26	9.68	9.5	9.49	0.34	10.1451790399393	1.43	0.18	0.68	-5.85
CG32701	l(1)G0320	FBgn0028327	l(1)G0320	3	5.87	5.66	5.28	4.83	5.55	5.46	4.82	5.09	4.58	3.85	4.84	-0.44	5.07545294383806	-1.43	0.18	0.68	-5.85
CG3458	Top3beta	FBgn0026015	Top3beta	7	7.56	7.62	7.21	7.75	7.62	7.66	7.71	7.44	7.36	7.43	7.21	0.22	7.50565096783277	1.43	0.18	0.68	-5.85
CG11555	CG11555	FBgn0086856	CG11555	9	11.05	11.48	11.28	11.66	11.16	11.52	12.05	11.48	10.84	10.88	11.11	0.33	11.3179174276816	1.43	0.18	0.68	-5.85
CG15697	RpS30	FBgn0038834	RpS30	1	7.11	6.79	6.79	7.41	6.72	7.16	8.06	7.42	6.34	6.68	6.75	0.44	7.02207066033646	1.43	0.18	0.68	-5.85
CG3479	osp	FBgn0003016	osp	2	5.74	5.21	5.19	6.11	5.44	5.81	5.39	5.18	5.06	5.22	5.2	0.31	5.41256205751327	1.42	0.18	0.68	-5.86
CG14309	CG14309	FBgn0038611	CG14309	33	11.68	11.38	11.53	11.36	10.94	11.27	11.56	11.1	10.92	11.05	11.17	-0.24	11.2692542190566	-1.42	0.18	0.68	-5.86
CG3195	RpL12	FBgn0034968	RpL12	4	10.55	9.97	9.94	10.75	10.37	10.53	10.12	10.08	9.65	9.68	9.69	0.29	10.120592568468	1.42	0.18	0.68	-5.86
CG7028	CG7028	FBgn0027587	CG7028	33	13.46	13.71	13.54	13.66	13.53	14.08	14.13	13.49	13.62	13.9	13.79	0.28	13.7183791721698	1.42	0.18	0.68	-5.86
CG5642	eIF3l	FBgn0036258	eIF3l	8	8.65	8.52	8.19	8.51	8.5	8.94	8.85	8.29	8.23	8.14	8.38	0.25	8.47253189578551	1.42	0.18	0.68	-5.86
CG11984	Kcmf1	FBgn0037655	Kcmf1	3	4.05	4.72	4.3	4.7	4.83	5.1	4.23	3.99	4.57	4.29	4.14	0.36	4.44667765338749	1.42	0.18	0.68	-5.87
CG16903	CG16903	FBgn0040394	CG16903	24	13.11	12.82	13.19	13.38	13.02	13.44	13.43	12.94	13.35	13.56	13.45	0.28	13.2441569432773	1.42	0.18	0.68	-5.87
CG8231	CCT6	FBgn0027329	CCT6	9	9.61	8.94	8.93	8.57	8.78	8.69	9.26	8.96	8.36	8.41	8.75	-0.33	8.84265768356949	-1.41	0.18	0.68	-5.87
CG10753	SmD1	FBgn0261933	SmD1	5	11.48	11.94	11.69	11.73	11.77	12.14	12.35	11.29	11.63	11.78	11.85	0.3	11.7864362153783	1.41	0.18	0.68	-5.87
CG13329	cid	FBgn0040477	cid	5	7.49	7.33	6.8	7.7	7.3	7.95	7.16	7.57	7.2	7.5	7.36	0.32	7.39726700187064	1.41	0.18	0.69	-5.88
CG3214	ND-B17.2	FBgn0031436	ND-B17.2	1	4.88	4.32	4.02	4.8	4.42	4.86	4.84	4.4	4.03	4.09	4.26	0.33	4.44728348431427	1.41	0.18	0.69	-5.88
CG6386	ball	FBgn0027889	ball	23	12.08	10.76	10.69	12.39	11.09	11.58	11.63	11.81	11.29	11.55	11.53	0.5	11.4895386815717	1.41	0.19	0.69	-5.88
CG7137	CG7137	FBgn0034422	CG7137	7	8.41	8.74	8.76	8.87	9.02	8.86	8.67	8.57	8.33	8.28	8.33	0.22	8.62108328778458	1.4	0.19	0.69	-5.89
CG18259	CG18259	FBgn0030956	CG18259	3	10.47	10.27	10.98	10.75	10.03	9.89	10.26	10.07	10.71	10.21	10.42	-0.34	10.367826976804	-1.4	0.19	0.69	-5.89
CG8443	clu	FBgn0034087	clu	1	6.71	6.29	6.66	7	6.58	7.05	6.86	6.96	6.11	6.6	6.94	0.32	6.70496982410483	1.4	0.19	0.69	-5.89
CG16725	Smn	FBgn0036641	Smn	1	5.49	4.72	4.5	5.28	5.1	5.42	5.17	4.79	4.59	4.25	4.62	0.34	4.90109460172246	1.4	0.19	0.69	-5.89
CG10986	g	FBgn0001087	g	17	9.56	10.1	9.9	9.72	9.91	10.48	10.49	9.52	9.59	9.68	9.67	0.3	9.8744947085412	1.4	0.19	0.69	-5.89
CG2097	Sym	FBgn0037371	Sym	20	9.68	9.94	9.58	9.84	9.82	9.84	10.44	9.65	9.77	9.81	9.9	0.25	9.843191755709	1.4	0.19	0.69	-5.89
CG9797	M1BP	FBgn0037621	M1BP	1	4.08	4.65	4.04	3.61	4.11	3.61	4.29	4.01	3.87	3.61	3.76	-0.35	3.96669729334957	-1.39	0.19	0.69	-5.9
CG11030	CG11030	FBgn0031736	CG11030	5	8.82	8.44	8.44	8.87	8.92	8.93	8.59	8.67	8.09	8.11	8.11	0.26	8.54311782250425	1.39	0.19	0.69	-5.9
CG10672	CG10672	FBgn0035588	CG10672	18	13.42	13.01	12.94	13.54	13.32	13.4	13.44	13.41	13.07	12.52	13.17	0.3	13.2048752452834	1.39	0.19	0.69	-5.9
CG11123	CG11123	FBgn0033169	CG11123	3	6.45	6.32	6.29	6.73	7.11	7.02	5.97	6	6.46	5.89	6.06	0.36	6.38992316194144	1.39	0.19	0.69	-5.9
CG10887	CG10887	FBgn0038773	CG10887	1	3.64	3.4	3.63	3.94	3.4	3.98	4.37	3.42	3.57	3.05	3.31	0.37	3.60913588480291	1.39	0.19	0.69	-5.9
CG9684	CG9684	FBgn0037583	CG9684	2	6.88	6.33	6.74	7.15	6.7	7.04	6.84	6.44	6.48	5.88	6.2	0.29	6.60706727189055	1.39	0.19	0.69	-5.9
CG1360	CG1360	FBgn0033195	CG1360	1	7.19	6.08	6.85	7.51	7.28	7.52	6.32	6.56	6.45	6.06	6.02	0.45	6.71348664630634	1.39	0.19	0.69	-5.9
CG9688	mRpS18C	FBgn0039765	mRpS18C	2	6.19	6.55	5.4	6.37	6.35	6.58	6.19	6.33	6.26	6.32	6.15	0.33	6.24460219829077	1.39	0.19	0.69	-5.91
CG1671	CG1671	FBgn0033454	CG1671	15	10.66	9.72	10.11	10.57	10.61	10.5	10.2	10.21	9.89	9.68	9.83	0.3	10.1796397968383	1.39	0.19	0.69	-5.91
CG14230	CG14230	FBgn0031062	CG14230	19	10.88	10.46	10.68	11.09	10.86	11.01	10.66	10.69	10.47	10.29	10.42	0.23	10.6832215522322	1.39	0.19	0.69	-5.91
CG12085	hfp	FBgn0028577	hfp	25	13.28	12.73	13.15	13.55	12.73	13.56	13.93	13.08	12.98	13.67	13.55	0.39	13.2923181662156	1.38	0.19	0.69	-5.92
CG7185	Cpsf6	FBgn0035872	Cpsf6	26	13.51	14.54	13.96	13.89	14.32	14.41	14.96	13.8	14.38	14.26	14.23	0.39	14.2044062294171	1.38	0.19	0.69	-5.92
CG4147	Hsc70-3	FBgn0001218	Hsc70-3	26	12.78	12.47	12.62	12.99	12.65	13.04	12.78	12.42	12.79	12.87	12.75	0.24	12.7421775372454	1.37	0.19	0.69	-5.92
CG5320	Gdh	FBgn0001098	Gdh	2	5.77	5.3	5.06	6.03	5.41	5.57	5.76	5.94	5.29	5.47	5.59	0.32	5.56306149664163	1.37	0.2	0.69	-5.92
CG5508	mino	FBgn0027579	mino	1	2.03	2.88	2.59	3.04	2.74	3.13	2.81	3.31	2.67	2.69	3.34	0.43	2.83874003100597	1.37	0.2	0.69	-5.93
CG6444	Dpy-30L1	FBgn0032293	Dpy-30L1	2	5.87	6.19	6.02	5.57	5.89	5.67	6.03	5.52	5.81	5.75	5.8	-0.24	5.82800210561632	-1.37	0.2	0.7	-5.93
CG9045	Myb	FBgn0002914	Myb	5	7.93	7.51	7.98	7.9	7.37	7.16	7.68	7.64	7.79	7.88	7.64	-0.28	7.67800408457864	-1.37	0.2	0.7	-5.93
CG11130	Rtc1	FBgn0020909	Rtc1	7	9.06	8.67	8.74	9.07	9.18	9.11	8.93	9.01	8.44	8.38	8.54	0.25	8.83005714641835	1.36	0.2	0.7	-5.93
CG7433	Gabat	FBgn0036927	Gabat	2	3.67	3.18	3.43	3.38	2.94	2.45	3.24	3.52	3.15	4.07	3.91	-0.42	3.35687211417795	-1.36	0.2	0.7	-5.94
CG9742	SNRPG	FBgn0261791	SNRPG	5	10.69	11.39	10.95	11	11.09	11.48	11.74	10.76	10.99	11.25	11.26	0.31	11.1447006444249	1.36	0.2	0.7	-5.94
CG4193	dhd	FBgn0011761	dhd	6	10.62	10.35	9.58	10.76	10.32	10.48	10.38	10.12	10.25	10.08	10.31	0.3	10.2948219863414	1.36	0.2	0.7	-5.94
CG10203	x16	FBgn0028554	x16	13	12.15	12.32	12.09	12.2	12.11	12.71	13.16	12.06	12.03	12.38	12.73	0.36	12.3579810061995	1.35	0.2	0.7	-5.95
CG12749	Hrb87F	FBgn0004237	Hrb87F	4	6.53	7.61	6.06	6.99	7.1	7.18	7.53	7.42	6.48	6.37	6.91	0.47	6.9269543889742	1.35	0.2	0.7	-5.95
CG11949	cora	FBgn0010434	cora	36	10.65	11.13	11.34	11.16	12.19	11.41	10.97	10.83	11.27	10.79	10.44	0.39	11.1074733405596	1.35	0.2	0.7	-5.95
CG6783	fabp	FBgn0037913	fabp	3	8.42	5.96	7.14	6.51	6.01	7.17	6.01	7.35	5.66	6.64	6.77	-0.75	6.69393818176051	-1.35	0.21	0.7	-5.95
CG6376	E2f1	FBgn0011766	E2f1	1	2.3	3.4	2.99	3.42	3.44	2.89	3.45	3.16	3.46	3.1	3.32	0.41	3.17513189549431	1.35	0.2	0.7	-5.95
CG6501	Ns2	FBgn0034243	Ns2	27	10.55	11.72	10.67	11.06	11.22	11.86	11.77	11.82	10.73	10.44	10.64	0.5	11.135879580285	1.35	0.2	0.7	-5.95
CG1907	CG1907	FBgn0039674	CG1907	1	4.41	4.49	4.09	4.91	4.54	4.56	4.39	4.33	4.02	4.14	4.31	0.27	4.38062799408121	1.35	0.2	0.7	-5.95
CG4046	RpS16	FBgn0034743	RpS16	12	12.19	11.79	11.98	12.48	11.92	12.07	12.54	11.9	11.54	11.66	11.6	0.26	11.9709248222754	1.35	0.2	0.7	-5.95
CG8939	CG8939	FBgn0030720	CG8939	19	10.62	10.43	10.5	10.8	11.27	10.8	10.41	10.6	10.14	9.88	9.86	0.3	10.4847248806398	1.35	0.2	0.7	-5.96
CG2982	NO66	FBgn0266570	NO66	15	10.54	10.39	10.49	10.82	10.75	10.48	10.64	10.79	10.59	10.45	10.64	0.2	10.5967887310268	1.35	0.2	0.7	-5.96
CG18178	CG18178	FBgn0036035	CG18178	11	10.58	10.52	10.44	10.75	10.65	10.65	10.76	10.15	9.85	9.73	9.85	0.19	10.3569179549735	1.35	0.2	0.7	-5.96
CG42388	Nost	FBgn0259734	Nost	5	6.24	6.24	5.9	6.33	6.26	6.61	6.21	5.98	6.06	6.15	6.02	0.22	6.18103777294533	1.34	0.2	0.7	-5.96
CG32464	mtd	FBgn0013576	mtd	4	6.53	7.07	6.5	6.73	6.93	7.04	7.03	6.45	6.51	6.44	6.46	0.23	6.69872761456574	1.34	0.2	0.7	-5.96
CG3697	mei-9	FBgn0002707	mei-9	2	5.47	5.35	5.19	5.36	5.53	5.6	5.84	5.1	5.35	5.31	5.58	0.24	5.42513763996232	1.34	0.2	0.7	-5.96
CG9253	CG9253	FBgn0032919	CG9253	9	9.31	9.92	9.37	9.28	10.12	9.85	10.14	9.6	9.28	9.07	9.39	0.32	9.57420931899314	1.34	0.2	0.7	-5.96
CG6582	cass	FBgn0286781	cass	6	7.99	8.54	7.87	8.04	8.3	8.78	8.57	8.37	8.09	8.05	8.08	0.29	8.24408262318831	1.34	0.21	0.7	-5.97
CG2503	atms	FBgn0010750	atms	7	7.62	7.94	7.68	7.77	7.68	8.14	8.74	7.84	7.36	7.86	7.97	0.34	7.87138891281129	1.34	0.21	0.7	-5.97
CG17018	Marf1	FBgn0039972	Marf1	28	11.95	11.12	11.17	12.15	11.73	12.05	11.16	11.33	11.77	11.72	11.44	0.36	11.5986764859178	1.34	0.21	0.7	-5.97
CG6019	mus308	FBgn0002905	mus308	1	1.65	1.15	1.46	2.83	2.24	1.55	1.84	2.75	2.72	0.71	1.68	0.7	1.87057174711524	1.33	0.21	0.7	-5.97
CG8312	CG8312	FBgn0037720	CG8312	2	3.88	3.77	3.51	3.86	4.18	4.87	3.55	3.46	3.54	3.53	3.84	0.4	3.81779396007831	1.33	0.21	0.7	-5.97
CG10686	tral	FBgn0041775	tral	24	12.2	12.75	11.67	12.22	12.53	13.09	12.46	12.26	11.97	11.61	11.79	0.37	12.2312827778676	1.33	0.21	0.7	-5.97
CG12288	CG12288	FBgn0032620	CG12288	13	10.17	10.08	9.54	10.65	10.66	10.47	9.53	9.91	9.29	8.95	9.22	0.4	9.86231202765538	1.33	0.21	0.7	-5.98
CG5258	NHP2	FBgn0029148	NHP2	14	13.27	13.45	12.81	13.41	13.26	13.65	13.63	13.59	12.82	12.81	13.14	0.31	13.2575520354369	1.33	0.21	0.7	-5.98
CG10406	mRpS33	FBgn0038426	mRpS33	1	7.38	7.1	7.21	7.65	7.12	7.34	7.85	6.84	6.69	6.86	7.11	0.26	7.19415623146272	1.33	0.21	0.7	-5.98
CG10955	Rtf1	FBgn0034722	Rtf1	2	5.84	6.29	6.24	6.21	6.24	6.38	6.56	5.89	5.97	6.02	6.01	0.22	6.14863840274119	1.33	0.21	0.7	-5.98
CG8068	Su(var)2-10	FBgn0003612	Su(var)2-10	1	1.75	3.26	2.78	3.15	3.11	3.37	3.5	0.91	3.07	2.66	3	0.68	2.77805482735212	1.33	0.21	0.7	-5.98
CG12264	Nfs1	FBgn0032393	Nfs1	8	8.81	8.92	8.81	8.87	8.95	9.17	9.14	8.61	8.55	8.44	8.62	0.19	8.80974862306357	1.32	0.21	0.7	-5.98
CG17597	CG17597	FBgn0032715	CG17597	1	7.17	5.84	5.02	7.99	6.49	6.77	7.12	9.27	5.89	5.98	7.05	1.08	6.78069645145376	1.32	0.22	0.71	-5.98
CG4087	RpLP1	FBgn0002593	RpLP1	3	11.1	10.28	10.23	11.06	10.78	10.98	10.52	10.36	10.04	10.01	9.99	0.3	10.4865109022005	1.32	0.21	0.7	-5.99
CG32796	boi	FBgn0040388	boi	1	2.96	0.68	2.5	2.81	2.53	2.64	3.16	0.63	2.46	1.3	1.45	0.74	2.10257412149699	1.32	0.21	0.7	-5.99
CG42354	CG42354	FBgn0259700	CG42354	1	1.94	2.12	1.06	2.86	2.31	2.5	1.49	1.87	0.92	1.41	1.19	0.58	1.78754544864504	1.32	0.21	0.7	-5.99
CG6692	Cp1	FBgn0013770	Cp1	5	11.11	10.64	10.75	10.71	10.49	10.75	10.52	10.63	10.3	10.38	10.31	-0.21	10.5992361663591	-1.32	0.21	0.71	-5.99
CG2469	Ctr9	FBgn0035205	Ctr9	12	8.76	8.94	8.7	9.43	8.8	8.9	9.1	8.21	8.1	8.56	8.63	0.26	8.73883076620193	1.31	0.21	0.71	-6
CG6176	Grip75	FBgn0026431	Grip75	7	8.06	7.66	7.92	8.42	7.87	8.46	7.84	7.67	8.06	8.03	7.86	0.27	7.98652819117229	1.31	0.21	0.71	-6
CG6292	CycT	FBgn0025455	CycT	16	9.18	9.39	9.04	9.47	9.27	9.19	9.79	9.09	9.28	9.34	9.37	0.23	9.30946933344021	1.31	0.21	0.71	-6
CG18234	CG18234	FBgn0265268	CG18234	1	4.34	4.28	4.1	4.41	4.21	4.59	4.98	4.36	4.2	3.85	4.56	0.31	4.35304520256226	1.31	0.22	0.71	-6
CG8857	RpS11	FBgn0033699	RpS11	6	10.96	10.75	10.52	11.29	10.69	11.15	10.89	10.87	10.26	10.39	10.4	0.26	10.7418823743118	1.31	0.22	0.71	-6.01
CG1994	l(1)G0020	FBgn0027330	l(1)G0020	33	12.6	11.69	11.85	12.66	12.63	12.74	11.71	11.73	11.7	11.01	11.41	0.39	11.9762928941295	1.31	0.22	0.71	-6.01
CG18497	spen	FBgn0016977	spen	12	7.6	8.26	7.55	7.9	8.09	7.99	8.34	7.59	8.02	7.61	7.92	0.27	7.89708860893791	1.3	0.22	0.71	-6.01
CG15442	RpL27A	FBgn0285948	RpL27A	5	11.63	10.28	11.11	11.75	10.94	11.1	11.85	11.2	10.67	10.8	10.85	0.41	11.1078936137885	1.3	0.22	0.71	-6.01
CG32149	RhoGAP71E	FBgn0036518	RhoGAP71E	6	8.8	8.69	8.75	8.94	8.83	9.06	8.9	8.68	8.86	8.55	8.56	0.18	8.78434964104035	1.3	0.22	0.71	-6.01
CG5949	DNApol-delta	FBgn0263600	DNApol-delta	3	6.26	6.78	5.9	6.23	6.79	6.44	7.28	6.51	5.98	6.17	6.67	0.37	6.45580068056084	1.3	0.22	0.71	-6.01
CG14650	CG14650	FBgn0037252	CG14650	13	10.53	10.61	10.54	10.69	10.58	10.83	10.81	10.48	10.41	10.5	10.43	0.17	10.5830776757407	1.3	0.22	0.71	-6.02
CG5800	CG5800	FBgn0030855	CG5800	13	10.04	9.75	9.62	10.02	10.2	10.3	9.71	9.84	9.43	9.22	9.3	0.26	9.76659167696632	1.3	0.22	0.71	-6.02
CG12055	Gapdh1	FBgn0001091	Gapdh1	1	7.56	4.75	5.79	5.32	4.88	5.71	5.4	6.56	5.23	5.72	5.84	-0.71	5.70568402495844	-1.3	0.22	0.72	-6.02
CG7035	Cbp80	FBgn0022942	Cbp80	3	7.69	7.77	7.46	7.76	8.36	8.26	7.59	7.42	8.28	7.28	7.2	0.36	7.73354527917766	1.29	0.22	0.72	-6.03
CG17514	CG17514	FBgn0039959	CG17514	15	8.97	8.86	9.21	9.04	9.18	9.21	9.63	8.89	8.47	8.84	9.13	0.25	9.03995059940497	1.29	0.22	0.72	-6.03
CG6422	Ythdf	FBgn0039261	Ythdf	26	11.02	10.97	10.92	11.15	11.15	11	11.37	10.85	11.24	10.93	10.96	0.2	11.050345092763	1.29	0.22	0.72	-6.03
CG3735	CG3735	FBgn0034933	CG3735	5	7.84	7.7	7.89	8.09	7.82	8.06	8.18	8.06	7.58	7.48	7.61	0.23	7.84858305041312	1.28	0.22	0.72	-6.03
CG7697	CstF64	FBgn0027841	CstF64	4	7.25	7.59	7.05	7.35	7.41	7.45	8	7.19	7.32	7.23	7.48	0.26	7.3928143063561	1.28	0.22	0.72	-6.03
CG11417	CG11417	FBgn0024364	CG11417	16	10.07	10.16	9.86	10.19	10.17	10.33	10.29	10.18	9.57	9.63	9.75	0.22	10.0180103016813	1.28	0.22	0.72	-6.04
CG3680	HIPP1	FBgn0037027	HIPP1	6	6.35	7.13	7.51	7.04	7.8	7.19	7.32	6.81	7.15	7	6.82	0.34	7.1031781070492	1.28	0.23	0.72	-6.04
CG9280	Glt	FBgn0001114	Glt	38	11.61	12.35	12.64	12.11	13.08	12.6	12.41	11.76	12.25	11.89	11.76	0.35	12.223038883223	1.28	0.23	0.72	-6.04
CG12581	CG12581	FBgn0037213	CG12581	20	12.74	11.8	12.85	12.51	11.68	11.48	12.53	12.17	12.78	12.63	12.71	-0.41	12.3531652470972	-1.27	0.23	0.72	-6.04
CG13097	CG13097	FBgn0032051	CG13097	17	10.18	10.12	9.99	10.36	10.39	10.41	10.14	10.25	9.62	9.6	9.65	0.23	10.0643069073956	1.27	0.23	0.72	-6.04
CG8997	CG8997	FBgn0028920	CG8997	1	5.28	6.51	6.29	5.89	6.99	6.75	6.13	5.97	5.97	5.55	5.57	0.41	6.08252583367383	1.27	0.23	0.72	-6.05
CG3905	Su(z)2	FBgn0265623	Su(z)2	1	4.32	8.98	3.68	8.83	8.34	8.38	4.42	5.36	2.63	4.2	3.54	1.83	5.69725008019884	1.27	0.23	0.73	-6.05
CG9379	by	FBgn0000244	by	1	1.7	4.02	3.55	3.39	4.82	3.73	3.11	3.57	3.47	3.26	2.89	0.67	3.41004491955272	1.27	0.23	0.72	-6.05
CG31999	CG31999	FBgn0051999	CG31999	1	4.96	6.29	6.12	4.87	6.19	5.16	4.93	4.95	5.79	5.01	4.77	-0.5	5.3666315674548	-1.27	0.23	0.72	-6.05
CG5362	Mdh1	FBgn0262782	Mdh1	2	6.13	2.06	4.47	3.18	2.51	4.08	3.11	4.44	2.84	3.66	3.47	-1	3.63201206056968	-1.27	0.23	0.72	-6.05
CG10851	B52	FBgn0004587	B52	13	12.62	12.96	12.69	12.78	12.59	13.25	13.73	12.65	12.49	12.85	13.13	0.33	12.8851861119815	1.27	0.23	0.72	-6.05
CG9603	COX7A	FBgn0040529	COX7A	1	4.46	3.62	3.48	3.27	3.49	3.84	3.35	3.55	2.97	3.15	3.21	-0.37	3.48902798520785	-1.26	0.23	0.72	-6.06
CG5505	scny	FBgn0260936	scny	6	7.4	8.28	7.47	7.65	7.81	8.25	8.61	8.12	7.44	7.4	7.56	0.36	7.81799767095018	1.26	0.23	0.72	-6.06
CG16784	pr	FBgn0003141	pr	1	5.95	3.73	4.84	5.61	5.07	4.94	5.86	5.73	5.29	5.77	5.73	0.53	5.32126125974624	1.26	0.23	0.72	-6.06
CG8427	SmD3	FBgn0023167	SmD3	4	10.68	10.69	10.96	10.72	10.75	11.04	11.8	10.97	11.16	11.26	11.35	0.3	11.0330730438786	1.26	0.23	0.72	-6.06
CG11184	Upf3	FBgn0034923	Upf3	4	6.95	7.39	6.93	7	7.2	7.51	7.65	7.11	6.94	7.09	7.32	0.25	7.19114062865918	1.26	0.23	0.72	-6.06
CG3041	Orc2	FBgn0015270	Orc2	2	5.44	5.42	6.02	5.6	6.65	5.88	5.72	5.74	5.9	5.67	5.3	0.34	5.75833840533981	1.26	0.23	0.72	-6.06
CG13625	CG13625	FBgn0039210	CG13625	35	13.18	13.8	13.19	13.41	13.37	13.7	14.28	13.35	13.29	13.34	13.54	0.3	13.4942898082412	1.26	0.23	0.72	-6.06
CG31478	mRpL9	FBgn0038319	mRpL9	1	3.48	3.26	2.45	4.15	3.59	4.07	2.78	2.63	3.17	1.36	2.57	0.59	3.04706514574396	1.26	0.23	0.72	-6.07
CG8893	Gapdh2	FBgn0001092	Gapdh2	2	8.65	6.25	7.46	6.66	6.56	7.36	6.75	7.98	6.62	7.14	6.93	-0.62	7.12163727679573	-1.25	0.24	0.73	-6.07
CG42360	CG42360	FBgn0259742	CG42360	1	2.85	3.39	2.97	3.06	3.31	3.73	3.63	4.03	3.2	3.34	3.4	0.36	3.35330377619421	1.25	0.23	0.73	-6.07
CG10579	Eip63E	FBgn0005640	Eip63E	21	12.52	12.32	12.21	12.63	12.52	12.66	12.4	12.18	12.63	12.36	12.33	0.2	12.433068979091	1.24	0.24	0.73	-6.08
CG1871	e(r)	FBgn0011586	e(r)	4	12.29	12.01	12.45	12.17	11.74	11.91	12.27	11.86	12.1	12.1	12.13	-0.22	12.0926896505321	-1.24	0.24	0.73	-6.08
CG7283	RpL10Ab	FBgn0036213	RpL10Ab	11	11.91	11.39	11.33	12.06	11.77	11.88	11.47	11.39	11.04	10.96	11.05	0.25	11.4778274162477	1.24	0.24	0.73	-6.08
CG6846	RpL26	FBgn0036825	RpL26	8	11.54	10.55	10.88	11.63	11.11	11.16	11.21	10.85	10.45	10.54	10.6	0.28	10.9555557812696	1.24	0.24	0.73	-6.09
CG1559	Upf1	FBgn0030354	Upf1	13	9.04	8.87	8.98	9.02	9.1	9.14	9.25	8.9	8.96	8.85	8.94	0.16	9.00603094965462	1.24	0.24	0.73	-6.09
CG1422	p115	FBgn0040087	p115	1	3.25	6.6	2.99	5.34	6	6.51	3.75	4.12	2.65	2.66	2.93	1.12	4.25479223030987	1.23	0.25	0.74	-6.09
CG14834	CG14834	FBgn0035768	CG14834	23	13.01	12.94	13.16	12.99	12.54	12.64	13.09	12.84	12.63	12.83	12.93	-0.22	12.8736638179822	-1.23	0.24	0.74	-6.1
CG18543	mtrm	FBgn0010431	mtrm	3	9.28	9.06	8.42	9.5	9.15	9.33	8.9	8.72	9.44	8.95	8.81	0.3	9.05140561727879	1.23	0.24	0.74	-6.1
CG8740	CG8740	FBgn0027585	CG8740	1	5.33	5.28	5.24	5.53	5.22	5.46	5.75	5.37	5.34	5.36	5.16	0.21	5.36646270474005	1.23	0.24	0.74	-6.1
CG9362	GstZ1	FBgn0037696	GstZ1	1	4.41	5.03	5.03	3.98	4.9	4.53	4.61	3.84	4.17	4.22	3.83	-0.31	4.41322759500849	-1.23	0.24	0.74	-6.1
CG3431	Uch-L5	FBgn0011327	Uch-L5	1	5.2	5.16	5.26	4.9	5.83	5.71	5.8	4.42	5.27	4.68	5.45	0.35	5.24323219280237	1.23	0.24	0.74	-6.1
CG5263	smg	FBgn0016070	smg	1	3.25	3.91	3.49	3.43	3.88	4.04	4.16	3.88	3.33	3.39	3.75	0.33	3.68280468857602	1.22	0.24	0.74	-6.1
CG8749	snRNP-U1-70K	FBgn0016978	snRNP-U1-70K	33	13.99	14.93	14.36	14.36	14.53	14.85	15.22	14.14	14.46	14.58	14.5	0.32	14.538347926922	1.22	0.24	0.74	-6.1
CG3548	CG3548	FBgn0035033	CG3548	1	4.5	4.62	4.96	4.78	4.81	4.95	5.11	4.72	4.58	4.58	4.81	0.22	4.76706440585349	1.22	0.25	0.74	-6.11
CG8038	CG8038	FBgn0035831	CG8038	3	9.09	8.54	9.16	8.81	8.69	8.86	8.49	8.38	8.54	8.55	8.29	-0.22	8.67334276390486	-1.22	0.25	0.74	-6.11
CG1789	CG1789	FBgn0030063	CG1789	8	10.24	10.22	10.05	10.55	10.13	10.45	10.89	10.63	9.4	9.5	9.61	0.34	10.1503882852487	1.22	0.25	0.74	-6.11
CG34347	CG34347	FBgn0085376	CG34347	11	9.48	8.87	9.56	9.74	9.23	9.5	9.68	9.18	9.21	9.41	9.3	0.23	9.37735106126418	1.22	0.25	0.74	-6.11
CG13048	CG13048	FBgn0036593	CG13048	1	4.7	6.04	6.63	5.54	7.09	6.19	6.93	6.16	6.42	6.3	4.91	0.65	6.08326262470269	1.21	0.25	0.74	-6.11
CG11089	CG11089	FBgn0039241	CG11089	1	4.21	3.63	3.82	3.2	2.72	4.07	3.58	2.93	2.79	3.05	4.31	-0.49	3.48249415591594	-1.21	0.25	0.74	-6.12
CG4866	CG4866	FBgn0034232	CG4866	5	8.75	8.78	8.67	9	8.99	9.03	8.7	8.6	8.23	8.17	8.15	0.19	8.64271955100289	1.21	0.25	0.74	-6.12
CG7718	CG7718	FBgn0038649	CG7718	1	1.65	2.96	1.84	3.02	2.58	1.4	5.05	4	3.2	2.66	3.99	0.86	2.94182222568481	1.21	0.25	0.74	-6.12
CG10578	DnaJ-1	FBgn0263106	DnaJ-1	3	6.44	7.23	6.37	6.86	7.13	7.01	6.84	6.73	6.25	6.04	6.29	0.28	6.65402750359001	1.21	0.25	0.74	-6.12
CG7808	RpS8	FBgn0039713	RpS8	9	11.2	10.62	10.62	11.36	10.85	11.08	10.88	10.55	10.33	10.32	10.43	0.23	10.7489013189904	1.2	0.25	0.74	-6.13
CG1342	Spn100A	FBgn0039795	Spn100A	1	4.82	4.65	5.17	5.22	4.73	5.1	5.55	4.96	4.89	5.23	5.34	0.27	5.05941972079227	1.2	0.25	0.74	-6.13
CG9282	RpL24	FBgn0032518	RpL24	8	11.24	10.66	10.76	11.36	10.88	11	11.28	10.92	10.4	10.5	10.56	0.24	10.8709498878091	1.2	0.25	0.74	-6.13
CG43897	CG43897	FBgn0264489	CG43897	2	4.83	5.2	6.46	5.66	6.66	5.76	5.88	5.38	5.17	5.28	4.17	0.49	5.49521395099041	1.2	0.25	0.74	-6.13
CG1554	RpII215	FBgn0003277	RpII215	9	9.52	9.43	9.81	9.53	9.4	9.25	9.47	9.17	9.24	9.13	9.22	-0.17	9.37867309230042	-1.2	0.25	0.74	-6.13
CG12743	otu	FBgn0003023	otu	8	8	8.55	8.34	8.09	8.6	9.12	8.46	8.09	8.18	8.05	8.03	0.27	8.31925392792871	1.2	0.25	0.74	-6.13
CG6141	RpL9	FBgn0015756	RpL9	8	11.36	10.86	10.75	11.5	11.16	11.26	10.94	10.63	10.39	10.48	10.48	0.22	10.8906339983793	1.2	0.25	0.74	-6.13
CG31272	CG31272	FBgn0051272	CG31272	1	5.24	4.74	5.25	5.98	5.05	5.56	5.06	5.45	4.65	4.65	4.92	0.33	5.14095255735031	1.2	0.25	0.74	-6.13
CG8730	drosha	FBgn0026722	drosha	9	8.39	8.64	8.47	8.34	8.56	9.29	8.86	7.89	8.22	8.39	8.35	0.27	8.4904163306491	1.2	0.25	0.74	-6.13
CG11990	hyx	FBgn0037657	hyx	4	6.44	6.93	6.79	6.72	6.58	7.28	7.58	6.51	6.37	6.89	7.06	0.32	6.83178345979247	1.2	0.25	0.74	-6.14
CG6620	aurB	FBgn0024227	aurB	5	8.71	8.82	8.81	8.93	9.1	8.79	8.97	8.65	8.61	8.67	8.73	0.16	8.79876400490656	1.2	0.25	0.74	-6.14
CG15585	Osi1	FBgn0037406	Osi1	1	5.12	5.12	4.92	5.1	5.87	5.17	5.13	5.14	4.65	4.84	4.98	0.26	5.09403213250969	1.2	0.25	0.74	-6.14
CG8309	eIF3m	FBgn0033902	eIF3m	12	9.94	9.82	9.35	9.74	9.78	10.03	10.19	9.82	9.37	9.34	9.68	0.23	9.73325432776383	1.19	0.25	0.74	-6.14
CG7698	Cpsf73	FBgn0261065	Cpsf73	6	8.01	8.41	7.86	8.02	8.18	8.39	8.73	7.92	8.11	8.05	8.22	0.24	8.17235829045414	1.19	0.26	0.74	-6.14
CG5442	SC35	FBgn0265298	SC35	8	12	12.41	12.17	12.14	12.16	12.65	13.01	11.93	12.08	12.47	12.62	0.3	12.3298342719096	1.19	0.26	0.74	-6.14
CG8201	par-1	FBgn0260934	par-1	30	11.35	11.36	11.23	11.39	11.45	11.57	11.51	11.28	11.44	11.34	11.23	0.16	11.3767346486201	1.19	0.26	0.74	-6.14
CG5169	GckIII	FBgn0266465	GckIII	1	7.43	7.26	7.51	7.6	7.25	7.97	7.77	7.37	7.48	7.97	7.73	0.25	7.57628537299857	1.19	0.26	0.74	-6.14
CG3178	Rrp1	FBgn0004584	Rrp1	17	9.31	9.44	9.68	9.63	10.25	9.82	9.24	9.5	9.29	9.29	9.09	0.26	9.50321839892603	1.19	0.26	0.74	-6.14
CG17280	levy	FBgn0034877	levy	4	8.65	8.75	8.63	8.91	8.64	8.83	9.2	8.71	8.11	8.36	8.4	0.22	8.65302960238773	1.19	0.26	0.74	-6.14
CG17521	RpL10	FBgn0024733	RpL10	5	10.19	9.24	9.71	10.3	9.66	10.01	10	9.81	9.24	9.51	9.35	0.28	9.72844188434835	1.19	0.26	0.74	-6.15
CG15561	CG15561	FBgn0039829	CG15561	7	10.42	9.63	10.42	10.51	10.28	10.64	10.15	9.75	9.8	9.75	9.76	0.24	10.1007016206886	1.19	0.26	0.74	-6.15
CG14781	mei-38	FBgn0260986	mei-38	4	6.9	6.79	6.49	7.06	6.84	6.62	7.26	6.94	7.12	7.14	7.21	0.22	6.94391635189836	1.19	0.26	0.74	-6.15
CG2917	Orc4	FBgn0023181	Orc4	3	6.22	6.53	6.62	6.3	7.54	6.79	6.53	6.22	6.5	6.45	5.8	0.33	6.4993537981717	1.18	0.26	0.74	-6.15
CG10236	LanA	FBgn0002526	LanA	95	14.27	15.06	15.05	14.75	15.57	15.17	14.92	14.17	14.84	14.38	14.41	0.31	14.7816554581362	1.18	0.26	0.74	-6.15
CG3922	RpS17	FBgn0005533	RpS17	9	11.25	10.96	11.02	11.51	10.84	11.29	11.6	11.2	10.8	11.05	10.88	0.24	11.1268411444014	1.18	0.26	0.74	-6.15
CG12286	kar	FBgn0001296	kar	1	3.53	2.95	3.79	3.95	3.32	3.8	3.9	3.76	3.46	3.83	3.9	0.32	3.65170327861639	1.18	0.26	0.74	-6.15
CG42569	Larp7	FBgn0260771	Larp7	2	6.68	7.22	6.36	7.03	6.99	7.12	6.9	6.88	6.63	6.23	6.61	0.26	6.78513363732539	1.18	0.26	0.74	-6.15
CG9987	RtcB	FBgn0032781	RtcB	7	8.5	8.81	8.23	8.52	8.7	9.17	8.6	8.25	8.45	8.14	8.18	0.23	8.50410081951755	1.18	0.26	0.74	-6.16
CG12225	Spt6	FBgn0028982	Spt6	4	6.8	6.76	6.55	8.24	6.72	6.54	6.99	6.32	5.93	6.75	6.71	0.42	6.7557067168459	1.18	0.26	0.74	-6.16
CG15119	mip40	FBgn0034430	mip40	1	4.86	4.58	4.15	4.01	3.71	4.43	4.62	4.48	3.94	4.17	4.78	-0.34	4.3375452327345	-1.18	0.26	0.74	-6.16
CG4554	CG4554	FBgn0034734	CG4554	18	9.58	9.12	9.3	9.62	9.56	9.6	9.31	9.08	8.82	8.75	8.99	0.19	9.24906092401355	1.18	0.26	0.74	-6.16
CG9677	eIF3e	FBgn0025582	eIF3e	9	9.47	9.17	9.21	9.43	9.19	9.45	9.99	9.32	8.91	8.97	9.19	0.23	9.30046454132882	1.18	0.26	0.74	-6.16
CG2909	CG2909	FBgn0030189	CG2909	1	6.81	5.69	5.79	8.76	5.72	7.08	5.82	5.7	5.33	5.57	5.48	0.74	6.15891466933329	1.17	0.27	0.74	-6.16
CG2260	CG2260	FBgn0030000	CG2260	20	11.38	11.11	11.13	11.59	11.43	11.55	11.16	11.24	10.7	10.58	10.65	0.22	11.1390381033052	1.17	0.26	0.74	-6.16
CG5882	CG5882	FBgn0039490	CG5882	1	7.1	4.89	6.53	4.05	4.54	5.43	7.2	5.3	4.39	4.98	5.66	-0.87	5.46085365685041	-1.17	0.27	0.74	-6.17
CG6418	CG6418	FBgn0036104	CG6418	6	6.26	6.32	6.05	6.16	6.57	6.77	6.44	5.86	6.86	6.31	6.18	0.27	6.34331623770459	1.17	0.26	0.74	-6.17
CG3322	LanB2	FBgn0267348	LanB2	55	13.4	14.19	14.17	13.88	14.73	14.28	14.02	13.33	13.93	13.47	13.57	0.3	13.9072703444928	1.17	0.27	0.74	-6.17
CG7194	CG7194	FBgn0035868	CG7194	1	7.15	5.32	5.62	7.93	5.86	6.43	6.27	5.97	6.31	5.83	5.81	0.59	6.22855648323843	1.16	0.27	0.74	-6.17
CG6767	CG6767	FBgn0036030	CG6767	2	6.74	6.64	6.39	5.86	6.5	6.57	6.42	6.49	6.12	5.82	6.13	-0.25	6.33406485251632	-1.16	0.27	0.74	-6.17
CG6056	AP-2sigma	FBgn0043012	AP-2sigma	2	5.39	6.12	5.4	5.72	5.93	6.14	5.85	5.52	5.47	4.95	4.96	0.27	5.58668356549858	1.16	0.27	0.74	-6.18
CG5836	SF1	FBgn0025571	SF1	24	11.56	11.98	11.65	11.95	11.36	12.18	12.8	11.95	11.46	12.03	12.11	0.34	11.9116845762972	1.16	0.27	0.74	-6.18
CG12753	ema	FBgn0038427	ema	3	5.94	6.21	5.76	6.23	5.92	6.31	6.23	5.8	6.03	6.01	6.08	0.2	6.04659925989734	1.16	0.27	0.74	-6.18
CG7424	RpL36A	FBgn0031980	RpL36A	3	10.5	10.09	9.94	10.86	10.21	10.31	10.29	10.05	9.44	9.67	9.75	0.24	10.1018162161189	1.16	0.27	0.74	-6.18
CG8863	Droj2	FBgn0038145	Droj2	11	10.01	10.37	9.63	10.18	10.3	10.27	10.19	9.98	9.63	9.31	9.53	0.23	9.94791282958581	1.16	0.27	0.74	-6.18
CG32604	l(1)G0007	FBgn0026713	l(1)G0007	23	9.96	10.44	9.89	9.9	10.36	10.79	10.34	9.73	9.88	9.56	9.4	0.25	10.0237115507154	1.16	0.27	0.74	-6.18
CG10539	S6k	FBgn0283472	S6k	2	5.06	6.25	5.02	5.66	5.97	6.08	5.43	4.91	4.81	4.57	4.97	0.34	5.33981749129721	1.16	0.27	0.74	-6.18
CG14048	mRpL14	FBgn0040389	mRpL14	3	7.94	7.71	8.07	8.29	7.67	7.98	8.78	7.9	7.8	8.04	8.15	0.27	8.03069246880942	1.15	0.27	0.74	-6.18
CG1458	Cisd2	FBgn0062442	Cisd2	1	5.59	4.67	4.68	4.3	4.82	5.08	4.25	5.17	4.52	4.17	4.4	-0.36	4.69564584602568	-1.15	0.27	0.74	-6.18
CG9139	Rabex-5	FBgn0262937	Rabex-5	1	4.84	8.92	4.16	7.77	7.69	8.25	5.22	4.96	4.01	4.78	4.45	1.26	5.91323888796295	1.15	0.28	0.74	-6.18
CG12499	CG12499	FBgn0038968	CG12499	43	11.99	11.21	11.73	12.26	11.82	12.06	11.47	11.52	11.34	11.19	11.39	0.26	11.63464247349	1.15	0.27	0.74	-6.18
CG7354	mRpS26	FBgn0036774	mRpS26	1	3.45	3.95	2.74	3.74	3.53	4.28	3.6	2.52	3.17	3.12	3.62	0.4	3.42918669704971	1.15	0.27	0.74	-6.18
CG16940	Dis3l2	FBgn0035111	Dis3l2	2	4.82	4.2	4.26	5.01	4.5	5.19	4.21	4.1	4.29	4.11	4.35	0.3	4.45722117163796	1.15	0.27	0.74	-6.19
CG7564	CG7564	FBgn0036734	CG7564	18	13.73	14.01	13.86	14.08	13.64	14.1	14.7	13.95	13.8	14.12	14.14	0.26	14.0114930861369	1.15	0.27	0.74	-6.19
CG7123	LanB1	FBgn0261800	LanB1	40	12.69	13.44	13.4	13.15	13.94	13.5	13.26	12.56	13.16	12.71	12.76	0.29	13.143707563837	1.15	0.27	0.74	-6.19
CG6693	CG6693	FBgn0037878	CG6693	6	8.7	8.24	8.17	8.91	8.51	8.96	8.11	8.2	8.26	8.07	8.12	0.25	8.384798283907	1.15	0.27	0.74	-6.19
CG7292	Rrp6	FBgn0038269	Rrp6	1	2.92	2.81	2.4	3.5	2.64	3.21	3.09	3.09	2.65	3.12	1.96	0.4	2.85282543578168	1.15	0.27	0.74	-6.19
CG8715	lig	FBgn0020279	lig	25	12.01	11.93	11.64	12.11	12.1	11.76	12.39	11.96	11.99	11.56	11.5	0.23	11.9049778867981	1.15	0.27	0.74	-6.19
CG5214	CG5214	FBgn0037891	CG5214	2	5.19	4.24	4.49	4.64	5.27	5.45	4.6	4.88	4.38	3.99	4.49	0.35	4.69334713629793	1.15	0.27	0.74	-6.19
CG4247	mRpS10	FBgn0038307	mRpS10	1	3.94	4.21	4.27	4.28	4.66	4.52	4.15	3.55	3.93	4.1	3.55	0.26	4.10456673283741	1.14	0.27	0.74	-6.19
CG3186	eEF5	FBgn0285952	eEF5	5	9.59	7.75	8.64	8.19	7.79	8.5	8.49	8.58	7.72	8.04	8.08	-0.42	8.3044565071598	-1.14	0.28	0.74	-6.19
CG6375	pit	FBgn0266581	pit	23	11.59	11.87	11.67	11.76	11.92	11.96	11.9	11.56	11.4	11.21	11.26	0.17	11.6454932089942	1.14	0.28	0.74	-6.2
CG4279	LSm1	FBgn0261067	LSm1	4	6.09	6.34	5.83	6.21	6.1	6.53	6.33	5.79	5.48	5.61	5.77	0.21	6.00593749642422	1.14	0.28	0.74	-6.2
CG30342	Prp38	FBgn0050342	Prp38	11	9.96	10.37	9.96	10.02	10.07	10.77	10.44	9.89	10.09	10.05	10.16	0.22	10.1610794935848	1.14	0.28	0.74	-6.2
CG11963	ScsbetaA	FBgn0037643	ScsbetaA	4	7.7	6.53	6.88	6.78	7.18	8.42	7.43	6.92	6.34	6.64	6.52	0.41	7.03128193450508	1.14	0.28	0.74	-6.2
CG12301	CG12301	FBgn0036514	CG12301	32	11.9	11.76	11.66	12.17	11.85	11.99	11.93	12.05	11.47	11.39	11.54	0.21	11.7918895070012	1.14	0.28	0.74	-6.2
CG11471	IleRS	FBgn0027086	IleRS	2	5.32	4.46	4.56	4.55	4.78	4.73	3.73	4.41	4.42	4.07	4.27	-0.33	4.48090497247034	-1.14	0.28	0.74	-6.2
CG11858	CG11858	FBgn0039305	CG11858	5	9.8	9.43	9.78	9.59	9.16	9.38	9.7	9.22	9.68	9.61	9.72	-0.21	9.55258287895327	-1.14	0.28	0.74	-6.2
CG3481	Adh	FBgn0000055	Adh	4	8.86	7.1	8.03	7.52	7.53	7.91	7.42	8.23	7.22	7.61	7.55	-0.4	7.72616339771489	-1.13	0.28	0.74	-6.21
CG4008	und	FBgn0283478	und	1	6.57	4.24	5.23	5.05	4.53	5.17	4.58	5.41	4.24	4.89	4.83	-0.51	4.97590705480138	-1.13	0.28	0.74	-6.21
CG7741	CG7741	FBgn0033615	CG7741	1	2.23	3.7	2.78	0.88	1.12	3.08	3.55	2.84	2.37	1.84	3.17	-0.75	2.50719193175169	-1.13	0.28	0.74	-6.21
CG2063	CG2063	FBgn0033400	CG2063	15	13.43	13.13	13.44	13.65	13.21	13.67	13.65	13.27	13.49	13.8	13.66	0.21	13.4891010876873	1.13	0.28	0.74	-6.21
CG11132	DMAP1	FBgn0034537	DMAP1	3	4.85	5.25	5.77	5.37	5.64	5.42	5.76	5.15	5.25	5.31	4.86	0.26	5.33061888390486	1.13	0.28	0.74	-6.21
CG1131	alpha-Est10	FBgn0015569	alpha-Est10	1	1.75	6.53	2.09	5.79	5.78	5.92	2.07	3.14	1.42	1.41	1.78	1.44	3.4248496924908	1.13	0.29	0.75	-6.21
CG8882	eIF3i	FBgn0015834	eIF3i	10	9.62	9.59	9.31	9.54	9.59	9.67	9.93	9.36	9.3	9.11	9.17	0.17	9.47227005951205	1.13	0.28	0.74	-6.21
CG13425	HnRNP-K	FBgn0267791	HnRNP-K	1	4.28	4.15	3.96	4.42	4.25	4.28	4.49	4.16	3.87	3.68	4.12	0.23	4.15077554097755	1.13	0.28	0.74	-6.21
CG3244	Clect27	FBgn0031629	Clect27	2	5.1	5.71	5.7	5.39	5.95	5.68	6.08	5.69	5.77	5.75	5.12	0.27	5.63135711096624	1.13	0.28	0.74	-6.21
CG34407	Not1	FBgn0085436	Not1	2	3.47	3.96	3.07	3.62	3.76	3.74	4.38	4.42	3.27	3.35	3.72	0.38	3.7068450443589	1.13	0.28	0.74	-6.21
CG18321	miple2	FBgn0029002	miple2	1	6.23	5.79	6.02	6.17	5.89	6.33	6.55	5.88	5.92	6.09	6.27	0.22	6.10427444125633	1.13	0.28	0.74	-6.21
CG6258	RfC38	FBgn0028700	RfC38	9	9.23	9.72	9.21	9.37	9.74	9.61	9.56	9.25	9.21	9.18	9.28	0.18	9.39530767555889	1.13	0.28	0.74	-6.21
CG10364	msb1l	FBgn0027949	msb1l	1	3.43	3.4	3.74	3.25	3.83	4.53	3.87	3.12	3.87	3.59	3.69	0.35	3.66649845323631	1.13	0.28	0.74	-6.21
CG8351	CCT7	FBgn0037632	CCT7	4	9.38	7.69	8.4	8.1	7.87	8.4	8.13	8.25	7.56	7.91	7.93	-0.36	8.14742905425719	-1.12	0.28	0.75	-6.22
CG5454	snRNP-U1-C	FBgn0261792	snRNP-U1-C	1	9.32	10.17	9.66	9.46	9.92	10.19	10.49	9.16	9.74	9.71	9.71	0.3	9.7762142338548	1.12	0.28	0.75	-6.22
CG6647	porin	FBgn0004363	porin	4	9.78	8.11	8.61	8.15	8.53	8.97	7.93	8.89	7.94	8.06	7.91	-0.44	8.44272246560613	-1.12	0.29	0.75	-6.22
CG7626	Spt5	FBgn0040273	Spt5	3	6.49	6.78	6.63	6.42	6.77	6.92	7.51	6.32	6.08	6.52	6.69	0.27	6.64818625446296	1.12	0.28	0.75	-6.22
CG31211	CG31211	FBgn0051211	CG31211	25	12.4	12.77	12.63	12.11	11.94	12.18	13.03	12.09	12.44	12.63	12.68	-0.29	12.4467891203	-1.12	0.29	0.75	-6.22
CG30415	roh	FBgn0250838	roh	1	3.5	4.13	3.12	4.5	4.25	3.74	3.95	3.16	3.68	3.63	1.57	0.53	3.56478764749623	1.12	0.29	0.75	-6.22
CG8108	CG8108	FBgn0027567	CG8108	26	11.73	11.62	11.98	11.89	12.1	12.16	11.72	11.51	11.19	11.13	11.22	0.19	11.6598263605339	1.12	0.29	0.75	-6.23
CG4951	CG4951	FBgn0039563	CG4951	16	9.95	10.02	10.5	10.23	10.72	10.49	10.05	10.01	10.06	9.9	9.79	0.22	10.1553713038499	1.12	0.29	0.75	-6.23
CG17202	CG17202	FBgn0038043	CG17202	2	6.67	6.46	6.55	6.69	6.56	6.85	6.84	6.54	6.33	6.22	6.43	0.17	6.56021346672976	1.12	0.29	0.75	-6.23
CG4164	shv	FBgn0031256	shv	12	10.27	10.66	10.35	10.43	10.57	10.97	10.48	10.16	10.3	10.24	10.23	0.19	10.4224324604424	1.11	0.29	0.75	-6.23
CG11077	CG11077	FBgn0039930	CG11077	2	3.92	3.73	4.16	3.15	3.56	3.94	3.85	4.2	3.29	3.5	3.74	-0.31	3.73026757414789	-1.11	0.29	0.75	-6.23
CG15737	wisp	FBgn0260780	wisp	43	13.13	13.16	12.62	13.04	13.4	13.38	12.93	13.29	13.51	13.27	13.18	0.22	13.1737892400074	1.11	0.29	0.75	-6.23
CG2985	Yp1	FBgn0004045	Yp1	22	13.91	11.98	13.29	12.41	12.02	12.8	13.16	12.93	12.01	12.63	12.73	-0.46	12.71573546485	-1.1	0.29	0.76	-6.24
CG1633	Jafrac1	FBgn0040309	Jafrac1	5	9.81	8.1	8.87	8.32	8.21	8.81	8.74	9.18	8.01	8.57	8.69	-0.4	8.66613829354246	-1.1	0.29	0.76	-6.24
CG5313	RfC3	FBgn0032244	RfC3	6	7.96	8.2	8.01	8.05	8.19	8.21	8.48	8.14	8.01	7.97	8.23	0.17	8.13122396014043	1.1	0.29	0.76	-6.24
CG32031	Argk	FBgn0000116	Argk	1	6.76	4.94	5.97	5.43	5.39	5.68	5.31	6.18	4.7	5.54	5.31	-0.44	5.56444485290223	-1.09	0.3	0.76	-6.25
CG7359	Sec22	FBgn0260855	Sec22	2	5.14	4.28	4.46	4.95	4.74	4.82	5.02	4.09	4.33	4.58	4.14	0.25	4.5942686822237	1.09	0.3	0.76	-6.25
CG3429	swa	FBgn0003655	swa	6	8	8.42	7.38	9.17	7.84	8.42	7.78	7.36	7.21	7.64	7.85	0.37	7.91670402477741	1.09	0.3	0.76	-6.25
CG30483	Prosap	FBgn0040752	Prosap	2	4.14	4.54	4.05	4.59	4.48	4.05	5.13	3.94	4.75	3.88	4.21	0.32	4.34147024515034	1.09	0.3	0.76	-6.25
CG14752	CG14752	FBgn0033307	CG14752	1	1.94	3.28	4.45	3.5	3.94	3.92	3.77	3.72	3.9	4.84	3.19	0.56	3.67761939665179	1.09	0.3	0.76	-6.26
CG11213	Cp38	FBgn0000360	Cp38	8	13.14	12.15	12.23	11.82	12.21	12	12.23	13.33	11.67	11.9	13.21	-0.44	12.3541143325238	-1.08	0.3	0.76	-6.26
CG33162	SrpRbeta	FBgn0011509	SrpRbeta	1	2.9	3.22	3.09	3.15	3.32	3.49	3.44	3.52	3	2.96	3.58	0.28	3.23990940270865	1.09	0.3	0.76	-6.26
CG9281	CG9281	FBgn0030672	CG9281	14	10.11	10.97	10.2	10.08	10.77	10.85	11.12	10.31	10.3	10.17	10.34	0.28	10.4745118188271	1.08	0.3	0.76	-6.26
CG3198	CG3198	FBgn0029887	CG3198	6	8.26	9.01	8.59	8.69	8.5	8.94	9.85	9.49	8.28	8.62	8.79	0.37	8.81866353231775	1.08	0.3	0.76	-6.26
CG15615	CG15615	FBgn0034159	CG15615	2	7.23	7.8	8.11	7.49	8.74	7.86	8.22	7.68	7.95	8.11	6.98	0.36	7.83364555055827	1.08	0.3	0.76	-6.26
CG9695	Dab	FBgn0000414	Dab	1	1.53	2.69	-0.07	1.25	3.11	3.64	0.84	1.22	2.24	1.47	1.19	0.83	1.73701020183896	1.08	0.3	0.76	-6.26
CG4169	UQCR-C2	FBgn0250814	UQCR-C2	5	6.15	6.61	5.92	6.21	6.45	6.79	6.34	5.92	5.97	6.11	6.14	0.22	6.23830529786283	1.08	0.3	0.76	-6.27
CG10470	CG10470	FBgn0032746	CG10470	2	6.22	6.3	6.25	6.26	6.19	6.65	6.65	6.33	6.28	6.37	6.56	0.18	6.36989516713097	1.08	0.3	0.76	-6.27
CG7930	TpnC73F	FBgn0010424	TpnC73F	6	10.88	11.58	11.71	11.43	11.82	10.54	10.18	10.59	10.71	11.12	10.41	-0.39	10.9978350408169	-1.08	0.3	0.76	-6.27
CG44248	Snp	FBgn0265192	Snp	1	4.38	3.22	3.12	4.14	3.6	4.14	3.86	3.48	3.82	2.96	3.32	0.36	3.63924096818342	1.08	0.3	0.76	-6.27
CG5581	Ote	FBgn0266420	Ote	16	10.77	9.76	9.18	11.05	10.13	9.85	10.11	10.66	10.5	10.16	10.38	0.38	10.2308012756129	1.08	0.3	0.76	-6.27
CG11180	CG11180	FBgn0034528	CG11180	30	12.44	11.91	11.98	12.56	12.36	12.85	11.76	11.97	11.75	11.42	11.78	0.27	12.0715274324009	1.08	0.3	0.76	-6.27
CG2049	Pkn	FBgn0020621	Pkn	1	4	4.03	4.17	4.46	4	4.83	3.98	4.08	3.94	3.83	4.06	0.25	4.12567632142649	1.07	0.3	0.76	-6.27
CG1666	Hlc	FBgn0001565	Hlc	23	12.33	11.81	12.74	12.1	11.77	11.71	12.54	12.23	12.32	12.31	12.25	-0.26	12.1909729894728	-1.07	0.3	0.76	-6.27
CG13345	tum	FBgn0086356	tum	1	3.68	3.67	3.28	4.06	3.48	3.61	4.17	3.6	4.09	3.42	3.8	0.28	3.71407810887366	1.07	0.3	0.76	-6.27
CG32675	Tango5	FBgn0052675	Tango5	7	8.3	8.81	8.56	7.97	8.36	8.47	8.62	8.41	8.39	8.31	8.55	-0.2	8.43035707491444	-1.07	0.3	0.76	-6.27
CG32369	CG32369	FBgn0052369	CG32369	1	7.53	7.53	7.99	7.76	7.93	7.94	7.95	7.89	7.27	7.77	7.99	0.21	7.778283384539	1.07	0.31	0.77	-6.28
CG8211	IntS2	FBgn0030858	IntS2	1	5.33	2.55	2.38	5.3	3.61	4.05	4.28	6.08	3.1	3.83	4.65	0.89	4.10360073429637	1.06	0.31	0.77	-6.28
CG16983	SkpA	FBgn0025637	SkpA	5	7.61	7.8	7.22	7.53	7.83	7.8	7.77	7.55	7.48	7.21	7.48	0.19	7.57044994020938	1.06	0.31	0.77	-6.28
CG3082	l(2)k09913	FBgn0021979	l(2)k09913	2	5.91	5.69	5.86	6.25	5.6	6.03	6.24	5.63	5.67	6.03	5.92	0.21	5.89345069141938	1.06	0.31	0.77	-6.28
CG12124	mxc	FBgn0260789	mxc	2	2.99	3.65	3.76	3.8	4.16	3.41	3.8	2.65	3.34	3.32	3.55	0.32	3.49461463762727	1.06	0.31	0.77	-6.28
CG17608	Agpat2	FBgn0026718	Agpat2	2	6.07	6.36	6.41	6.33	6.29	6.6	6.76	6.33	5.75	6.35	6.26	0.21	6.32012496633663	1.06	0.31	0.77	-6.28
CG17768	CG17768	FBgn0032240	CG17768	4	10.6	10.95	10.41	10.69	10.7	11.1	10.88	10.49	10.95	10.76	10.73	0.19	10.7519334091948	1.06	0.31	0.77	-6.29
CG34163	CG34163	FBgn0085192	CG34163	3	9.25	9.73	9.51	9.34	9.56	9.69	10.53	9.64	9.78	9.14	9.3	0.28	9.58630647952783	1.06	0.31	0.77	-6.29
CG11808	CG11808	FBgn0034000	CG11808	5	9.88	9.8	10.03	9.7	9.09	9.84	10.08	9.51	9.63	9.89	9.78	-0.22	9.74735967101094	-1.06	0.31	0.77	-6.29
CG12759	Dbp45A	FBgn0010220	Dbp45A	1	4.65	4.42	4.57	4.26	4.35	4.31	4.49	4.5	4.22	4.59	4.19	-0.2	4.41433722194765	-1.06	0.31	0.77	-6.29
CG42641	Rpn3	FBgn0261396	Rpn3	1	4.23	3.59	3.68	4.45	3.7	4.01	4.27	4.09	3.79	3.63	3.61	0.27	3.91207272502432	1.06	0.31	0.77	-6.29
CG9143	CG9143	FBgn0034496	CG9143	15	9.96	10.27	10.07	10.27	10.22	10.26	10.22	10.04	9.77	9.78	9.89	0.15	10.0687586415525	1.06	0.31	0.77	-6.29
CG8189	ATPsynB	FBgn0019644	ATPsynB	3	6.68	5.21	6.02	5.3	5.8	6.03	5.32	5.85	4.94	5.05	5.45	-0.36	5.60393567833262	-1.05	0.31	0.77	-6.29
CG2746	RpL19	FBgn0285950	RpL19	8	11.61	11	11.06	11.75	11.34	11.39	11.22	10.82	10.68	10.73	10.86	0.2	11.1324322758901	1.05	0.31	0.77	-6.3
CG4202	Sas10	FBgn0029755	Sas10	9	9.14	9.04	9	9.35	9.3	9.25	9.02	8.53	8.08	8.05	8.08	0.17	8.80454177970519	1.05	0.31	0.77	-6.3
CG7254	GlyP	FBgn0004507	GlyP	2	6.13	4.66	5.32	5.63	4.75	4.82	4.68	3.99	4.02	4.86	4.99	-0.4	4.8946536254769	-1.05	0.32	0.77	-6.3
CG6046	Bin1	FBgn0024491	Bin1	5	9.99	10.45	10.16	9.87	9.64	10.23	10.21	9.92	10.36	10.53	10.36	-0.21	10.157571268821	-1.05	0.32	0.77	-6.3
CG6143	Pep	FBgn0004401	Pep	25	11.65	11.77	12.14	11.96	12.56	12.3	11.58	11.46	11.67	11.19	11.23	0.25	11.773336160501	1.05	0.32	0.77	-6.3
CG4692	ATPsynF	FBgn0035032	ATPsynF	1	5.82	5.11	5.61	5.36	4.99	5.25	5.5	5.1	4.57	4.82	5.21	-0.24	5.21236664741572	-1.04	0.32	0.77	-6.3
CG9226	WDR79	FBgn0031782	WDR79	11	11.56	10.99	11.43	11.24	10.84	11.02	11.38	10.94	11.22	10.67	11.06	-0.21	11.1220614348514	-1.04	0.32	0.77	-6.3
CG8241	pea	FBgn0086895	pea	63	14	14.48	14.18	14.09	14.23	14.86	14.77	13.71	14.27	14.48	14.55	0.27	14.3279303269863	1.04	0.32	0.77	-6.3
CG15092	NA	NA	NA	2	7.77	7.91	7.59	7.75	7.8	8.01	8.23	7.92	7.47	7.67	7.98	0.19	7.82595570277812	1.04	0.32	0.77	-6.3
CG7269	Hel25E	FBgn0014189	Hel25E	2	7.35	7.18	6.85	7.14	7.64	7.74	7.14	6.98	7.28	6.2	6.33	0.29	7.07516686644077	1.04	0.32	0.77	-6.3
CG8495	RpS29	FBgn0261599	RpS29	1	9.87	9.66	9.39	10.16	9.64	9.92	9.59	9.45	9.24	9.25	9.18	0.19	9.57821557952197	1.04	0.32	0.77	-6.31
CG1703	CG1703	FBgn0030321	CG1703	22	11.13	11.24	11.16	11.22	11.07	11.4	11.75	11.02	10.91	11.17	11.23	0.18	11.209139533923	1.04	0.32	0.77	-6.31
CG15735	Lsm12	FBgn0030364	Lsm12	1	3.74	3.12	3.4	4.12	3.69	3.93	3.6	3.26	3.32	1.8	3.7	0.41	3.4232928768689	1.04	0.32	0.77	-6.31
CG31510	CG31510	FBgn0051510	CG31510	1	5.68	6.25	6.03	6.29	6.55	6.33	5.73	4.83	5.15	5.32	5.28	0.23	5.76792482445068	1.04	0.32	0.77	-6.31
CG1770	HDAC4	FBgn0041210	HDAC4	7	7.47	7.71	7.64	7.63	7.76	7.71	8.02	7.42	7.81	7.61	7.8	0.17	7.68882426632211	1.03	0.32	0.78	-6.31
CG6988	Pdi	FBgn0286818	Pdi	8	8.97	7.39	8.11	7.55	7.48	8.06	8.03	8.14	6.97	7.32	7.8	-0.37	7.80165625991719	-1.03	0.32	0.78	-6.31
CG1119	Gnf1	FBgn0004913	Gnf1	20	10.32	10.81	10.21	10.43	10.7	10.51	10.99	10.72	10.3	10.27	10.67	0.21	10.5406010037394	1.03	0.32	0.78	-6.32
CG8710	coil	FBgn0033265	coil	35	13.83	13.3	13.75	13.57	13.13	13.28	13.71	13.36	13.43	13.06	13.41	-0.21	13.4371787848963	-1.03	0.32	0.78	-6.32
CG6341	eEF1beta	FBgn0028737	eEF1beta	8	10.34	8.86	9.66	9.33	9.64	9.32	9	9.3	9.07	8.88	8.87	-0.3	9.29853587994793	-1.03	0.32	0.78	-6.32
CG1258	pav	FBgn0011692	pav	7	7.57	8.04	7.7	8	7.86	7.89	7.99	7.48	7.79	7.67	7.82	0.17	7.79990633957088	1.03	0.33	0.78	-6.32
CG9769	eIF3f1	FBgn0037270	eIF3f1	3	7.25	7.06	6.99	6.97	7.21	7.37	7.58	7.12	7.05	6.93	7.24	0.18	7.16275625798064	1.02	0.33	0.78	-6.32
CG4904	Prosalpha6	FBgn0250843	Prosalpha6	1	3.59	2.46	2.76	1.96	2.28	2.79	2.81	3.79	2.59	1.8	3.09	-0.47	2.72148479400551	-1.02	0.33	0.78	-6.33
CG18273	CG18273	FBgn0029525	CG18273	26	10.99	10.22	10.58	11.21	10.79	11.05	10.33	10.54	10.17	9.95	10.22	0.25	10.550635686801	1.02	0.33	0.78	-6.33
CG43355	CG43355	FBgn0263087	CG43355	1	0.54	0.51	2.63	0.88	2.62	2.93	1.03	2.91	3.7	3.2	3.08	0.64	2.18423206537226	1.02	0.33	0.78	-6.33
CG32210	Ltn1	FBgn0262517	Ltn1	4	6.26	5.92	5.74	6.4	5.97	6.13	6.19	5.99	5.65	6.24	6.01	0.2	6.04575585156653	1.02	0.33	0.78	-6.33
CG9272	CG9272	FBgn0032907	CG9272	2	5.1	5.15	5.14	5.07	4.72	4.87	5.15	5.14	4.75	4.96	5.05	-0.18	5.00915276470311	-1.02	0.33	0.78	-6.33
CG11326	Tsp	FBgn0031850	Tsp	1	5.38	5.2	6.63	4.76	3.99	3.33	7.11	3.72	2.19	3.99	5.31	-0.94	4.69215922526203	-1.01	0.34	0.79	-6.33
CG5704	CG5704	FBgn0026570	CG5704	1	5.71	3.64	3.48	4.27	3.5	3.45	3.9	5.21	4.07	4.28	4.36	-0.5	4.17127220028615	-1.02	0.33	0.78	-6.33
CG10724	flr	FBgn0260049	flr	1	4.06	2.95	2.64	3.88	2.39	2.85	1.2	1.95	1.14	1.62	3.06	-0.63	2.52077476414599	-1.02	0.33	0.78	-6.33
CG7380	baf	FBgn0031977	baf	7	11.11	10.54	10.35	11.58	10.96	10.74	10.49	11.1	10.87	10.49	10.44	0.28	10.787847431168	1.01	0.33	0.78	-6.33
CG4143	mbf1	FBgn0262732	mbf1	7	9.6	9.15	9.28	9.35	9.04	9.17	9.14	9.27	9.7	9.31	9.31	-0.17	9.30249719011682	-1.01	0.33	0.78	-6.33
CG8592	stil	FBgn0003527	stil	2	7.38	6.83	7.49	7.85	6.96	7.42	7.81	7.2	6.8	7.66	7.51	0.28	7.35648650852416	1.01	0.33	0.79	-6.34
CG10466	CG10466	FBgn0032822	CG10466	8	12.19	12.92	12.33	12.36	12.45	12.82	13.33	12.37	12.46	12.61	12.8	0.26	12.6025537037993	1.01	0.33	0.79	-6.34
CG8439	CCT5	FBgn0010621	CCT5	7	9.77	8.21	8.7	8.58	8.5	8.65	8.65	8.6	7.97	8.08	8.36	-0.3	8.55300085571196	-1.01	0.33	0.79	-6.34
CG31991	mdy	FBgn0004797	mdy	2	5.22	5.54	5.54	5.5	5.78	5.93	5.39	5.82	5.34	5.28	5.12	0.21	5.49731993954164	1.01	0.33	0.79	-6.34
CG4405	jp	FBgn0032129	jp	1	3.5	3.47	3.4	3.73	3.41	3.72	4.08	3.46	3.13	3.15	4.07	0.28	3.55710580170995	1.01	0.33	0.79	-6.34
CG9124	eIF3h	FBgn0022023	eIF3h	9	9.35	9.2	8.86	9.09	9.17	9.49	9.53	9.14	8.82	8.76	9.07	0.18	9.13536433596415	1.01	0.33	0.79	-6.34
CG1091	Tailor	FBgn0037470	Tailor	4	8.12	7.02	7.11	7.91	7.42	7.95	7.43	7.02	7.12	6.86	6.94	0.26	7.35421808659874	1.01	0.33	0.79	-6.34
CG6303	Bruce	FBgn0266717	Bruce	1	5.4	5.12	5.47	5.29	5.3	5.63	5.99	5.46	5.13	5.52	5.78	0.22	5.46186823305135	1	0.34	0.79	-6.34
CG16901	sqd	FBgn0263396	sqd	7	10.47	10.64	10.37	10.2	10.61	10.91	11.03	10.42	10.47	10.32	10.46	0.19	10.5355261879889	1	0.34	0.79	-6.34
CG43162	jvl	FBgn0263929	jvl	3	8.81	5.61	6.47	7.49	5.59	5.36	6.16	8.36	6.18	6.55	6.58	-0.81	6.65245944146819	-1	0.34	0.79	-6.35
CG12785	Mat89Ba	FBgn0261286	Mat89Ba	19	10.3	9.77	9.87	10.46	10.56	10.44	9.5	9.84	9.69	9.32	9.33	0.26	9.91673208695504	0.99	0.34	0.79	-6.35
CG12324	RpS15Ab	FBgn0033555	RpS15Ab	1	5.81	5.38	5.17	6.1	5.16	5.73	5.84	5.38	4.86	5.45	5.53	0.25	5.49431630448811	0.99	0.34	0.79	-6.35
CG11920	CG11920	FBgn0039274	CG11920	8	9.61	9.4	9.42	9.65	9.62	9.67	9.57	9.49	9.01	9.04	9.01	0.15	9.40795238327976	0.99	0.34	0.79	-6.35
CG12703	Pmp70	FBgn0031069	Pmp70	12	9.31	9.9	9.67	9.24	9.85	10.12	10.2	9.68	9.54	9.63	9.78	0.22	9.72069566391973	0.99	0.34	0.79	-6.35
CG11901	eEF1gamma	FBgn0029176	eEF1gamma	15	10.86	9.61	10.29	9.83	10.28	10.14	9.69	9.99	9.89	9.49	9.45	-0.27	9.95774286156768	-0.99	0.34	0.79	-6.35
CG31671	tho2	FBgn0031390	tho2	26	10.73	11.07	10.6	10.75	11.3	11.4	10.69	10.46	11.02	10.25	10.31	0.24	10.7787316427191	0.99	0.34	0.79	-6.35
CG2247	CG2247	FBgn0030320	CG2247	1	6.78	6.41	6.55	6.64	6.55	6.74	7.05	6.76	6.76	6.77	6.85	0.17	6.71587609056589	0.99	0.34	0.79	-6.36
CG32147	CG32147	FBgn0047178	CG32147	1	1.2	3.04	1.46	0.88	3.2	3.08	2.85	2.12	2.42	1.41	1.51	0.61	2.1066289748438	0.99	0.34	0.79	-6.36
CG9983	Hrb98DE	FBgn0001215	Hrb98DE	10	9.05	9.52	8.64	8.92	9.27	9.29	9.94	9.38	8.67	8.57	9.25	0.28	9.13410722439887	0.99	0.34	0.79	-6.36
CG7595	ck	FBgn0000317	ck	61	12.12	12.12	11.76	13.27	12.23	12.08	11.73	11.39	11.89	12.37	12.12	0.33	12.0993179141741	0.98	0.34	0.79	-6.36
CG17272	CG17272	FBgn0038830	CG17272	7	8.89	8.83	8.5	10.09	8.96	8.81	8.44	8.23	8.7	9.09	8.94	0.33	8.8621047382524	0.98	0.35	0.79	-6.36
CG11395	Gbp2	FBgn0034200	Gbp2	1	4.92	4.87	4.6	4.99	4.86	4.9	5.21	5.18	4.92	4.53	4.99	0.19	4.90677553134212	0.98	0.35	0.79	-6.36
CG5199	CG5199	FBgn0036994	CG5199	2	6.53	6.82	7.22	6.76	7.28	7.08	7.07	6.55	6.69	6.66	6.49	0.19	6.83050179451704	0.98	0.35	0.79	-6.36
CG33095	CG33095	FBgn0053095	CG33095	1	3.68	3.85	4.35	4.05	4	4.39	4.44	4.14	3.83	3.55	4.4	0.26	4.06165466197723	0.98	0.35	0.8	-6.37
CG8055	shrb	FBgn0086656	shrb	1	6.31	6.03	5.88	6.36	6.15	5.56	5.25	5.04	4.97	5.09	4.85	-0.25	5.58925828268367	-0.98	0.35	0.8	-6.37
CG7057	AP-2mu	FBgn0263351	AP-2mu	9	8.18	8.61	8.26	8.24	8.7	8.86	8.46	7.96	8.72	8.2	8.1	0.21	8.3882907095786	0.98	0.35	0.8	-6.37
CG4264	Hsc70-4	FBgn0266599	Hsc70-4	37	14.75	14.78	14.73	14.81	14.88	14.86	15.04	14.64	14.79	14.71	14.6	0.14	14.7814459626463	0.98	0.35	0.8	-6.37
CG33169	CG33169	FBgn0053169	CG33169	1	5.16	5.46	5.29	5.02	5.41	6.06	5.65	5.73	5.4	5.26	5.33	0.23	5.43372241804746	0.97	0.35	0.8	-6.37
CG7439	AGO2	FBgn0087035	AGO2	39	12.7	12.27	12.24	12.7	12.46	12.78	12.35	12.3	12.29	12.17	12.2	0.17	12.4061489090945	0.97	0.35	0.8	-6.37
CG12244	lic	FBgn0261524	lic	7	7.93	8.64	7.76	7.91	8.39	8.4	8.67	8.28	8.01	7.82	8.23	0.23	8.18513204040882	0.97	0.35	0.8	-6.37
CG11129	Yp3	FBgn0004047	Yp3	26	14.27	12.44	13.84	13.04	12.48	13.21	13.72	13.34	12.4	13.08	13.16	-0.4	13.181135021647	-0.97	0.35	0.8	-6.38
CG13114	CG13114	FBgn0032127	CG13114	5	10.13	6.52	7.14	7.62	6.69	6.7	6.7	10.03	6.39	7.33	9.69	-1	7.72124969149117	-0.96	0.36	0.81	-6.38
CG13387	emb	FBgn0020497	emb	2	5.77	4	4.74	4.91	3.82	4.27	4.62	5.1	3.57	4.74	4.63	-0.43	4.56040105463299	-0.96	0.36	0.8	-6.38
CG31374	sals	FBgn0051374	sals	1	1.34	1.83	1.6	1.6	2.28	2.69	1.42	1.58	0.92	1.92	1.91	0.41	1.73491962544325	0.96	0.35	0.8	-6.38
CG6673	GstO2	FBgn0035906	GstO2	1	3.7	1.51	-0.22	2.4	2.39	2.62	2.12	1.58	-0.08	1.36	1.51	0.72	1.71574439366301	0.96	0.35	0.8	-6.38
CG5033	CG5033	FBgn0028744	CG5033	21	10.85	10.55	10.63	11.07	11.14	10.79	10.52	10.78	10.31	10.03	10.14	0.2	10.6200209848679	0.96	0.36	0.8	-6.38
CG34333	Vml	FBgn0085362	Vml	3	6.26	10.83	6.55	6.53	6.51	6.86	6.34	6.55	10.06	11.05	6.31	-1.32	7.62274850776576	-0.95	0.36	0.81	-6.38
CG16886	Vajk1	FBgn0028938	Vajk1	2	6.57	7.32	7.96	7.13	7.71	7.59	7.97	7.23	7.71	7.94	6.97	0.32	7.46396131027524	0.96	0.36	0.81	-6.39
CG10315	eIF2Bdelta	FBgn0034858	eIF2Bdelta	1	3.45	4.47	4.16	3.85	4.21	4.43	4.82	3.74	4.05	3.97	4.67	0.3	4.16501817737117	0.96	0.36	0.81	-6.39
CG2171	Tpi	FBgn0086355	Tpi	1	6.31	4.61	5.16	5.06	5	5.34	4.66	5.67	4.65	4.94	4.96	-0.35	5.12344230681549	-0.96	0.36	0.81	-6.39
CG5714	ecd	FBgn0000543	ecd	3	6.23	5.61	5.44	5.94	5.87	5.93	6.09	5.58	5.99	5.89	6.12	0.2	5.88161438158319	0.95	0.36	0.81	-6.39
CG6967	CG6967	FBgn0034187	CG6967	9	8.69	7.8	7.93	8.53	8.25	8.58	8.05	8.24	8.12	7.97	8.1	0.21	8.2057931188941	0.95	0.36	0.81	-6.39
CG11115	Ssl1	FBgn0037202	Ssl1	1	3.28	3	3.05	3.28	3.23	3.55	3.29	2.91	3.28	3.42	3.13	0.23	3.22011916083823	0.95	0.36	0.81	-6.4
CG6137	aub	FBgn0000146	aub	15	9.71	9.33	9.41	9.83	9.5	9.88	9.36	9.22	9.39	9.18	9.24	0.16	9.45901239368436	0.95	0.36	0.81	-6.4
CG15573	Femcoat	FBgn0041252	Femcoat	10	11.07	12.32	9.16	11.19	9.04	11.16	8.82	8.45	8.56	10.03	9.35	-0.79	9.92258029318238	-0.94	0.37	0.82	-6.4
CG3335	CG3335	FBgn0036018	CG3335	3	6.71	6.56	6.53	6.26	7.03	7.05	6.84	6.56	6.32	6.13	6.21	0.2	6.56470497653286	0.94	0.36	0.81	-6.4
CG5885	CG5885	FBgn0025700	CG5885	1	4.97	3.54	4.24	3.97	3.81	4.23	3.74	4.69	3.73	4.12	3.91	-0.31	4.08527584921123	-0.94	0.36	0.81	-6.4
CG17108	CG17108	FBgn0032285	CG17108	2	6.6	5.67	6.04	7.04	5.95	6.01	6.62	9.58	9.74	10.54	10.03	0.3	7.62059530089951	0.94	0.36	0.81	-6.4
CG14817	CG14817	FBgn0026089	CG14817	3	8.59	7.8	8.57	8.7	7.42	7.43	8.45	7.59	8.26	8.12	8.2	-0.32	8.1014467220282	-0.94	0.37	0.82	-6.4
CG6322	U4-U6-60K	FBgn0036733	U4-U6-60K	20	11.58	12.05	11.65	11.67	11.71	12.19	12.28	11.6	12.07	12.1	12.02	0.2	11.9034483541797	0.94	0.37	0.82	-6.41
CG10084	swm	FBgn0002044	swm	37	11.27	12.38	11.72	11.45	11.89	12.07	13.11	11.5	11.79	12.03	12.13	0.34	11.9388516167638	0.93	0.37	0.82	-6.41
CG8783	Nprl3	FBgn0036397	Nprl3	1	2.23	3.89	3.73	3.65	3.7	3.8	3.33	3.42	3.53	3.25	3.32	0.34	3.43982124465301	0.93	0.37	0.82	-6.41
CG15427	tutl	FBgn0010473	tutl	1	7.72	7.31	7.57	7.86	7.33	8.12	7.62	7.15	7.23	7.49	7.62	0.2	7.54733944161942	0.93	0.37	0.82	-6.41
CG9373	rump	FBgn0267790	rump	11	10.3	10.53	10.68	10.55	11.46	11.15	10.1	10.17	10.44	9.56	9.32	0.31	10.3869034070286	0.93	0.37	0.82	-6.41
CG44249	CG44249	FBgn0265184	CG44249	3	6.27	6.69	6.15	6.62	6.33	6.67	6.69	6.88	5.98	6.56	6.66	0.21	6.50046273730147	0.93	0.37	0.82	-6.41
CG1801	CG1801	FBgn0031171	CG1801	1	3.66	9.06	7.65	8.28	8.9	7.36	6.97	2.34	1.09	3.93	3.04	1.09	5.6606125032221	0.92	0.38	0.82	-6.42
CG31132	BRWD3	FBgn0011785	BRWD3	5	7.81	7.57	7.88	7.7	8.07	7.93	7.9	7.63	7.42	7.61	7.49	0.14	7.7286508142632	0.93	0.37	0.82	-6.42
CG6842	Vps4	FBgn0283469	Vps4	2	5.77	6.05	5.87	6.01	6.19	5.78	6.24	5.58	5.46	5.35	5.37	0.16	5.78904285637491	0.93	0.37	0.82	-6.42
CG4211	nonA	FBgn0004227	nonA	16	9.35	9.76	9.85	9.73	10.74	10.25	9.22	9.25	9.82	8.76	8.65	0.33	9.57893829241444	0.92	0.37	0.82	-6.42
CG32075	CG32075	FBgn0052075	CG32075	2	6.24	6.37	6.09	6.71	6.39	6.47	6.16	6.12	5.24	5.75	5.62	0.2	6.10553615188226	0.92	0.37	0.82	-6.42
CG10263	Hakai	FBgn0032812	Hakai	6	11.52	11.33	11.65	11.4	10.98	11.02	11.81	11.33	11.7	11.64	11.7	-0.2	11.46206289348	-0.92	0.37	0.82	-6.42
CG5649	kin17	FBgn0024887	kin17	5	7.7	7.96	7.65	7.71	7.8	8.22	8.28	8.8	7.76	7.85	8.2	0.23	7.99396542539783	0.92	0.37	0.82	-6.42
CG34020	NA	NA	NA	5	9.68	9.41	9.22	9.33	8.81	8.96	9.74	9.09	8.65	9.15	9.41	-0.22	9.22310680912243	-0.92	0.37	0.82	-6.42
CG4258	dbe	FBgn0020305	dbe	9	10.36	9.63	9.77	10.5	10.46	10.51	9.35	9.57	9.57	8.86	9.16	0.28	9.7944058154274	0.92	0.38	0.82	-6.42
CG7719	gwl	FBgn0260399	gwl	1	4.28	5.01	4.81	3.92	4.38	4.67	4.74	4.05	4.81	4.33	5.09	-0.28	4.5533221550094	-0.92	0.38	0.82	-6.42
CG11259	MICAL-like	FBgn0036333	MICAL-like	1	3.19	5.03	3.21	3.61	4.8	5.39	3.96	3.83	1.28	3.58	3.45	0.63	3.75656913215658	0.92	0.38	0.82	-6.42
CG6920	Blm	FBgn0002906	Blm	3	6.96	6.47	6.51	6.87	6.62	6.66	7.08	6.79	6.68	6.83	6.82	0.16	6.75359176560912	0.92	0.38	0.82	-6.42
CG2931	CG2931	FBgn0037342	CG2931	11	9.75	10	9.84	9.63	9.49	9.55	10.03	9.55	10.42	10.14	10.04	-0.19	9.85752508624899	-0.92	0.38	0.82	-6.42
CG7008	Tudor-SN	FBgn0035121	Tudor-SN	8	9.92	8.4	9.02	9.36	8.64	8.95	8.27	8.59	8.1	8.59	8.45	-0.31	8.75347476088124	-0.92	0.38	0.82	-6.42
CG7597	Cdk12	FBgn0037093	Cdk12	50	14.37	14.02	14.65	14.27	13.57	13.95	14.67	14.07	14.08	14.35	14.48	-0.23	14.2252271013494	-0.91	0.38	0.82	-6.43
CG8571	smid	FBgn0016983	smid	14	8.41	8.89	8.5	8.23	8.82	9.05	9.11	8.64	8.34	8.28	8.43	0.2	8.60893200833081	0.91	0.38	0.82	-6.43
CG5371	RnrL	FBgn0011703	RnrL	2	5.55	5.05	4.76	5.47	5.14	5.33	5.32	5.31	4.97	4.84	4.81	0.2	5.14087801233003	0.91	0.38	0.82	-6.43
CG2163	Pabp2	FBgn0005648	Pabp2	6	9.66	10.92	9.79	9.84	10.4	10.78	10.56	10.35	10.22	10.08	9.95	0.27	10.2317349166244	0.91	0.38	0.82	-6.43
CG16884	Vajk3	FBgn0028544	Vajk3	2	4.46	6.03	6.4	5.57	6.8	5.79	6.27	5.87	6.14	6.36	4.58	0.48	5.84251084179451	0.91	0.38	0.83	-6.43
CG11381	CG11381	FBgn0029568	CG11381	6	10.17	7.35	7.72	7.72	7.59	7.4	7.85	10.39	7.38	7.76	10.05	-0.77	8.30863468624494	-0.9	0.39	0.83	-6.43
CG33130	Patronin	FBgn0263197	Patronin	16	8.51	8.96	8.51	8.66	8.94	8.54	9.25	8.69	8.95	8.54	8.52	0.19	8.73404525917892	0.91	0.38	0.83	-6.43
CG6433	qua	FBgn0003187	qua	11	9.08	9.26	8.63	10.11	9.1	8.74	9.13	8.13	8.4	8.68	9.02	0.28	8.93571607639323	0.9	0.38	0.83	-6.44
CG43078	CG43078	FBgn0262508	CG43078	1	4.55	4.55	4.47	5.02	4.93	4.61	4.4	4.42	4.23	4.2	5.04	0.22	4.58437546672616	0.9	0.38	0.83	-6.44
CG3210	Drp1	FBgn0026479	Drp1	10	8.07	8.83	8.27	8.21	8.57	8.48	9.26	8.57	8.11	8.21	8.79	0.24	8.48928452043407	0.9	0.39	0.83	-6.44
CG11844	vig2	FBgn0046214	vig2	15	11.22	11.49	10.36	11.1	10.92	11.3	12.08	11.58	10.47	10.44	11.12	0.33	11.0989650655477	0.9	0.39	0.83	-6.44
CG5148	cal1	FBgn0038478	cal1	11	9.55	9.35	8.92	9.59	9.19	9.89	9.2	9.57	9.25	9.58	9.29	0.19	9.39762303503805	0.9	0.39	0.83	-6.44
CG10691	l(2)37Cc	FBgn0002031	l(2)37Cc	4	7.74	7.24	7.57	7.52	7.74	7.64	7.75	7.33	7.46	7.41	7.21	0.15	7.51088845710336	0.9	0.39	0.83	-6.44
CG3647	stc	FBgn0001978	stc	4	8.19	7.72	7.93	8.23	7.9	8.37	7.98	8.14	8.02	7.85	7.6	0.17	7.99402393997698	0.9	0.39	0.83	-6.44
CG4009	CG4009	FBgn0038469	CG4009	9	10.47	8.07	8.38	8.78	8.04	8.25	8.04	11.07	7.88	8.9	10.46	-0.7	8.93970519443655	-0.89	0.4	0.84	-6.45
CG5252	Ranbp9	FBgn0037894	Ranbp9	3	6.64	5.85	6.13	7.07	6.04	6.25	6.37	6.19	5.9	6.08	6.13	0.23	6.24023354396764	0.89	0.39	0.83	-6.45
CG3238	Pif1	FBgn0031540	Pif1	1	1.9	1.31	1.24	1.44	1.31	1.73	3.29	1.41	1.5	1.24	2.33	0.46	1.69992404190226	0.89	0.39	0.83	-6.45
CG3061	CG3061	FBgn0038195	CG3061	9	9.97	10.08	9.65	10.1	10.01	10.41	9.77	9.85	9.86	9.47	9.44	0.17	9.8741334685794	0.89	0.39	0.83	-6.45
CG3582	U2af38	FBgn0017457	U2af38	9	11.76	12.24	12.1	11.82	11.96	12.49	12.75	11.74	11.96	12.25	12.36	0.22	12.1311362790704	0.89	0.39	0.83	-6.45
CG2098	FeCH	FBgn0266268	FeCH	2	7.6	5.36	6.09	6.07	5.22	5.84	6.21	7.46	5.18	5.89	6.23	-0.52	6.10489826051526	-0.88	0.4	0.84	-6.45
CG34186	Rpb12	FBgn0262954	Rpb12	1	7.02	6.41	7.3	6.49	6.62	6.45	7.22	6.55	6.68	6.26	6.4	-0.22	6.6733562882066	-0.88	0.39	0.84	-6.46
CG10243	Cyp6a19	FBgn0033979	Cyp6a19	1	3.51	2.93	2.97	3.65	3.45	2.98	3.79	4.18	2.54	3.49	3.8	0.33	3.38993128396782	0.88	0.39	0.84	-6.46
CG8589	tej	FBgn0033921	tej	1	5.73	4.82	6.16	5.83	5.41	5.76	6.37	5.66	5.84	6.08	6.21	0.27	5.8068499177926	0.88	0.39	0.84	-6.46
CG13773	CG13773	FBgn0042092	CG13773	4	5.99	6.64	6.61	6.16	6.79	6.89	6.7	5.79	6.55	5.98	6.31	0.22	6.40169029901571	0.88	0.4	0.84	-6.46
CG17342	Lk6	FBgn0017581	Lk6	1	2.21	0.6	2.02	1.79	2.55	2.93	1.12	1.52	2.31	0.88	1.91	0.49	1.80278370413059	0.88	0.4	0.84	-6.46
CG4912	eEF1delta	FBgn0032198	eEF1delta	3	8.64	6.14	7.33	7.36	6.6	7.18	6.67	7.49	6.62	6.72	6.86	-0.42	7.05496444553397	-0.88	0.4	0.84	-6.46
CG3395	RpS9	FBgn0010408	RpS9	15	12.34	11.59	11.63	12.46	11.89	11.95	11.87	11.6	11.31	11.37	11.4	0.19	11.7657539005677	0.88	0.4	0.84	-6.46
CG8470	mRpS30	FBgn0030692	mRpS30	10	10	9.33	10	10.06	9.27	9.54	9.32	8.89	9.63	9.78	9.4	-0.23	9.56403862138643	-0.88	0.4	0.84	-6.46
CG6480	FRG1	FBgn0036964	FRG1	8	9.16	9.31	9.42	9.07	8.87	9.12	9.53	9.1	9.02	9.2	9.29	-0.15	9.19055725136081	-0.88	0.4	0.84	-6.46
CG17446	Cfp1	FBgn0030121	Cfp1	3	6.34	5.7	6.34	6.45	6.2	6.35	6.2	6.06	6.22	6.19	5.84	0.17	6.1720763329066	0.88	0.4	0.84	-6.46
CG9107	CG9107	FBgn0031764	CG9107	4	7	6.27	6.8	7.13	7.15	7.06	6.29	6.38	6.25	5.97	6	0.22	6.57434568935514	0.87	0.4	0.84	-6.46
CG11586	CG11586	FBgn0035520	CG11586	3	7.37	7.5	7.3	7.12	7.14	7.41	7.29	6.86	7.34	7.18	7.36	-0.15	7.26080990139536	-0.87	0.4	0.84	-6.47
CG4153	eIF2beta	FBgn0004926	eIF2beta	6	7.98	7.85	7.6	7.69	7.85	8.24	8.1	7.85	7.49	7.46	7.64	0.16	7.79492717970581	0.87	0.4	0.84	-6.47
CG5815	CG5815	FBgn0027574	CG5815	10	9.13	8.81	9.23	9.06	8.64	8.69	9.21	9.03	9.19	8.94	9.01	-0.16	8.99412567368676	-0.87	0.4	0.84	-6.47
CG17820	fit	FBgn0038914	fit	4	8.68	8.61	8.61	8.94	8.42	9.07	8.73	7.58	7.87	7.62	7.92	0.16	8.36747147086765	0.87	0.4	0.84	-6.47
CG42684	CG42684	FBgn0261570	CG42684	3	6.06	7.25	6.41	5.85	6.64	6.1	6.72	6.11	6.35	6.2	6.31	-0.25	6.36298561861863	-0.87	0.4	0.84	-6.47
CG11092	Nup93-1	FBgn0027537	Nup93-1	1	4.48	5.18	4.85	5.09	5.37	4.86	4.77	4.62	4.56	4.54	4.85	0.19	4.83437544327295	0.86	0.4	0.84	-6.47
CG15007	Cpr64Ab	FBgn0035511	Cpr64Ab	2	7.24	8.57	9.09	8.01	9.45	8.5	8.97	8.83	8.88	8.98	7.5	0.43	8.54903365855825	0.86	0.41	0.84	-6.47
CG10192	eIF4G2	FBgn0260634	eIF4G2	2	5.88	5.46	5.81	6.03	5.77	6.24	5.51	5.62	5.62	5.67	5.65	0.17	5.7508137222251	0.86	0.4	0.84	-6.47
CG1866	Moca-cyp	FBgn0039581	Moca-cyp	31	12.87	12.93	13.08	13.05	12.79	13.31	13.31	13.04	12.8	13.06	13.02	0.15	13.0236390530747	0.86	0.4	0.84	-6.47
CG6603	Hsc70Cb	FBgn0026418	Hsc70Cb	2	5.66	3.48	4.73	4.05	4.16	4.87	3.76	4.91	3.69	3.72	4.65	-0.42	4.33490109321594	-0.86	0.41	0.84	-6.47
CG1478	Cp36	FBgn0000359	Cp36	11	13.55	10.15	10.94	10.73	10.74	10.5	10.42	14.17	10.13	10.35	13.58	-0.95	11.3868378234073	-0.86	0.41	0.85	-6.47
CG6378	SPARC	FBgn0026562	SPARC	1	5.26	6.26	6.38	5.54	6.99	6.4	6.18	5.39	6.3	5.73	5.64	0.31	6.0071411842413	0.86	0.41	0.84	-6.48
CG33950	trol	FBgn0284408	trol	93	14.42	15.18	15.43	14.87	15.63	15.26	15.2	14.42	15.03	14.72	14.68	0.23	14.9847743953313	0.86	0.41	0.84	-6.48
CG4799	Pen	FBgn0267727	Pen	11	9.32	8.96	8.46	8.89	9.21	9.26	9	8.58	8.61	8.28	8.53	0.17	8.82791109617013	0.86	0.41	0.84	-6.48
CG9921	CG9921	FBgn0030743	CG9921	1	4.54	3.91	4.51	4.14	4.11	4.12	4.18	4.01	3.72	4.01	4.26	-0.19	4.13582183762364	-0.85	0.41	0.85	-6.48
CG6701	CG6701	FBgn0033889	CG6701	11	8.93	8.07	8.29	8.91	8.45	8.86	8.28	8.26	8.03	7.97	8.21	0.19	8.38844568138425	0.85	0.41	0.85	-6.48
CG8885	Scox	FBgn0262467	Scox	2	5.83	5.42	5.45	5.53	5.68	5.62	6.08	5.86	5.45	5.66	5.73	0.16	5.66495901366415	0.85	0.41	0.85	-6.48
CG9429	Calr	FBgn0005585	Calr	2	5.75	3.49	4.67	4	3.85	4.66	4.31	5.06	3.19	4.11	4.28	-0.43	4.30604165719263	-0.85	0.41	0.85	-6.49
CG2945	cin	FBgn0000316	cin	1	3.15	5.55	3.13	4.47	5.01	4.7	3.49	3.46	2.54	3.22	3.27	0.47	3.81734278729245	0.85	0.41	0.85	-6.49
CG9201	Grip128	FBgn0026433	Grip128	6	8.5	8.04	8.51	8.7	8.17	8.9	8.39	8.03	8.65	8.61	8.25	0.19	8.43131055781615	0.85	0.41	0.85	-6.49
CG6875	asp	FBgn0000140	asp	8	8.62	8.26	7.76	8.81	8.12	8.55	8.13	8.14	8.05	8.21	8.14	0.19	8.25415573012286	0.85	0.41	0.85	-6.49
CG5434	Srp72	FBgn0038810	Srp72	5	8.18	8.2	7.86	8.23	7.99	8.44	8.25	8.04	7.73	7.79	8.06	0.14	8.07070477378253	0.84	0.41	0.85	-6.49
CG3644	bic	FBgn0000181	bic	5	9.67	8.29	8.69	8.26	8.09	8.79	9.25	8.78	8.17	8.54	8.69	-0.29	8.6548717936804	-0.84	0.42	0.85	-6.49
CG32164	Arts	FBgn0042177	Arts	8	8.34	8.31	7.82	8.27	8.13	8.22	8.75	8.07	7.67	7.95	8.31	0.18	8.16683465785739	0.84	0.42	0.85	-6.49
CG40351	Set1	FBgn0040022	Set1	9	8.42	7.48	8.52	8.42	8.2	9.08	7.92	7.73	8.21	8.48	7.92	0.26	8.21710043455045	0.84	0.42	0.85	-6.49
CG31045	Mhcl	FBgn0026059	Mhcl	3	5.42	5.93	5.34	5.32	5.48	5.36	5.38	5.11	4.97	5.56	5.59	-0.18	5.40715296018603	-0.84	0.42	0.85	-6.49
CG10123	Top3alpha	FBgn0040268	Top3alpha	1	2.99	2.61	1.81	2.86	2.51	2.64	3.24	1.82	2.52	1.47	2.77	0.34	2.47516953046081	0.84	0.42	0.85	-6.49
CG10954	Arpc2	FBgn0032859	Arpc2	9	9.2	8.4	8.66	10.28	8.88	8.66	8.58	7.92	7.94	8.89	8.8	0.35	8.74661594732435	0.84	0.42	0.85	-6.49
CG4013	Smr	FBgn0265523	Smr	1	1.86	1.41	1.41	0.8	3.07	2.75	1.42	2.18	2.19	1.8	1.26	0.45	1.83095191127545	0.84	0.42	0.85	-6.5
CG11188	Aatf	FBgn0031851	Aatf	10	9.79	9.21	9.38	9.79	9.83	9.75	9.22	9.5	8.82	8.71	8.83	0.19	9.3479499384825	0.83	0.42	0.85	-6.5
CG2875	CG2875	FBgn0029672	CG2875	15	9.99	10.61	9.62	10.22	9.96	10.45	10.6	10.53	9.69	9.53	9.8	0.23	10.090376931458	0.83	0.42	0.85	-6.5
CG18428	CG18428	FBgn0039149	CG18428	8	10.52	10.67	10.31	10.63	10.33	10.7	10.92	10.76	10.31	10.43	10.59	0.15	10.5620001129612	0.83	0.42	0.85	-6.5
CG4464	RpS19a	FBgn0010412	RpS19a	11	12.42	11.85	12.21	12.65	11.93	12.2	12.59	12.05	11.52	11.88	11.8	0.18	12.0993307874143	0.83	0.42	0.85	-6.5
CG17950	HmgD	FBgn0004362	HmgD	2	9.61	9.27	9.61	9.55	9.16	9.5	10.82	9.48	9.45	9.67	9.76	0.26	9.62432109846108	0.83	0.42	0.85	-6.5
CG4742	mRpL22	FBgn0030786	mRpL22	5	8.4	7.77	8.02	8.68	7.82	8.26	8.2	7.67	7.72	7.96	7.85	0.18	8.03057916974872	0.83	0.42	0.85	-6.5
CG33332	CG33332	FBgn0067629	CG33332	12	11.84	11.69	11.8	11.61	11.31	11.6	12	11.59	11.71	11.82	11.94	-0.15	11.7188687738336	-0.83	0.42	0.85	-6.5
CG6801	vers	FBgn0011335	vers	11	9.7	9.64	9.29	9.77	9.56	9.78	9.6	9.62	9.46	9.25	9.24	0.13	9.53643870911926	0.83	0.42	0.85	-6.5
CG9850	sona	FBgn0034903	sona	7	8.91	9.11	8.49	8.86	8.59	8.99	8.21	8.76	8.65	8.67	8.47	-0.17	8.70106874920524	-0.83	0.42	0.85	-6.5
CG6020	ND-39	FBgn0037001	ND-39	2	5.57	5.36	5.56	5.75	5.51	5.54	5.73	5.33	5.23	5.48	5.55	0.13	5.50958178793326	0.83	0.42	0.85	-6.5
CG14742	CG14742	FBgn0037997	CG14742	2	6.08	6.24	6.65	6.07	6.18	5.95	6.29	5.87	5.39	5.01	6	-0.2	5.97411022462893	-0.82	0.43	0.85	-6.51
CG5289	Rpt2	FBgn0015282	Rpt2	4	6.51	6.26	6.05	5.99	5.92	6.25	6.32	5.97	5.84	5.49	5.66	-0.15	6.02461597054332	-0.82	0.43	0.85	-6.51
CG33956	kay	FBgn0001297	kay	1	5.77	5.35	5.35	5.63	5.34	6.01	5.82	5.75	5.16	5.32	6.09	0.21	5.59948123063058	0.82	0.43	0.85	-6.51
CG5108	mRpS7	FBgn0032236	mRpS7	2	5.57	5.08	5.13	5.34	5.1	5.56	5.7	5.21	4.92	4.86	5.17	0.17	5.23964869493553	0.82	0.43	0.85	-6.51
CG30159	CG30159	FBgn0050159	CG30159	8	10.68	10.4	10.78	10.84	10.33	10.81	11.28	10.74	10.14	10.8	10.86	0.19	10.6960686497535	0.82	0.43	0.85	-6.51
CG10938	Prosalpha5	FBgn0016697	Prosalpha5	1	6.37	4.97	5.43	4.34	5.08	5.21	6.25	5.55	4.43	4.7	5.17	-0.37	5.22658889859938	-0.82	0.43	0.85	-6.51
CG31249	CG31249	FBgn0051249	CG31249	10	9.42	10.09	9.32	9.53	9.93	10.02	9.72	9.24	9.79	9.07	9.08	0.19	9.56486640031561	0.82	0.43	0.85	-6.51
CG10077	CG10077	FBgn0035720	CG10077	26	12.25	11.67	12.07	12.36	12.06	12.19	11.98	11.63	12.05	11.86	11.78	0.15	11.9901994884445	0.82	0.43	0.85	-6.51
CG1259	Cpr64Ad	FBgn0035513	Cpr64Ad	8	8.32	10.18	10.64	9.63	10.71	10.01	10.73	10.49	10.66	10.91	8.45	0.56	10.0638020032395	0.81	0.44	0.86	-6.51
CG17266	CG17266	FBgn0033089	CG17266	7	8.46	9.12	8.72	8.74	8.67	9.12	9.24	8.58	9.22	9.06	8.84	0.18	8.88807064523058	0.82	0.43	0.85	-6.51
CG3949	hoip	FBgn0286786	hoip	8	12.9	12.43	12.78	13	12.49	13.01	12.93	12.55	12.38	12.53	12.81	0.16	12.709688826633	0.82	0.43	0.85	-6.51
CG6963	gish	FBgn0250823	gish	1	4.89	4.37	5.16	5.07	4.93	4.83	5.2	4.12	4.96	4.93	4.56	0.21	4.82061706539197	0.81	0.43	0.85	-6.51
CG6755	EloA	FBgn0039066	EloA	7	9.05	9.1	9.24	9.32	8.94	9.1	9.83	9.03	8.79	9.15	9.13	0.17	9.15292848220651	0.81	0.43	0.85	-6.51
CG10944	RpS6	FBgn0261592	RpS6	7	11.25	10.47	10.64	11.29	10.75	10.91	10.88	10.73	10.27	10.39	10.44	0.17	10.7307509798136	0.81	0.43	0.86	-6.52
CG8368	Rexo5	FBgn0286051	Rexo5	28	12.23	11.75	11.99	12.05	11.75	12.06	11.47	11.71	11.56	11.22	11.52	-0.16	11.755854651091	-0.81	0.43	0.86	-6.52
CG5417	Srp14	FBgn0038808	Srp14	1	6.51	7.21	6.58	7.01	6.69	7.01	6.97	6.38	6.39	6.33	6.42	0.15	6.68178114421519	0.81	0.43	0.86	-6.52
CG9327	Prosalpha3	FBgn0261394	Prosalpha3	1	5.38	5.31	4.71	4.69	4.69	4.79	5.41	5.32	4.34	4.54	5.23	-0.24	4.94533678884991	-0.81	0.43	0.86	-6.52
CG4972	CG4972	FBgn0032217	CG4972	1	3.15	2.65	1.12	1.12	1.39	2.6	2.12	0.15	2.35	1.71	1.26	-0.5	1.78427969334915	-0.81	0.43	0.86	-6.52
CG13363	Hmt4-20	FBgn0025639	Hmt4-20	1	2.27	3.32	3.29	3.2	2.85	3.16	3.86	3.86	2.63	3.42	3.22	0.31	3.19004184297314	0.81	0.44	0.86	-6.52
CG8308	alphaTub67C	FBgn0087040	alphaTub67C	11	10.53	10.87	10.48	10.23	11.03	11.02	10.94	10.31	10.76	10.31	10.25	0.18	10.6131985504842	0.8	0.44	0.86	-6.52
CG33208	Mical	FBgn0053208	Mical	1	3.8	4.11	4.1	4.22	4.06	4.31	4.13	3.79	3.15	3.42	3.54	0.18	3.87546846669699	0.8	0.44	0.86	-6.52
CG1856	ttk	FBgn0003870	ttk	4	8.15	8.15	8.89	8.14	8.42	7.9	8.39	8.15	8.55	8.31	7.9	-0.19	8.26766045209988	-0.8	0.44	0.86	-6.52
CG10129	ndl	FBgn0002926	ndl	6	7.56	7.91	7.79	8.03	7.57	7.66	8.47	8.28	8.16	8.62	8.61	0.18	8.05919539613785	0.8	0.44	0.86	-6.53
CG7611	CG7611	FBgn0037094	CG7611	2	6.26	6.37	6.01	6.32	6.67	6.79	5.82	5.93	5.9	5.47	5.82	0.19	6.1240659462831	0.8	0.44	0.86	-6.53
CG7987	CG7987	FBgn0038244	CG7987	1	1.75	1.15	1.68	2.7	2.24	1.45	1.28	1.35	2.67	1.11	1.73	0.39	1.73663944703462	0.8	0.44	0.86	-6.53
CG42768	Msp300	FBgn0261836	Msp300	15	7.94	8.44	8.43	8.23	8.72	8.42	8.31	8.36	8.01	8.16	8.46	0.15	8.31687917002275	0.8	0.44	0.86	-6.53
CG4268	Pitslre	FBgn0016696	Pitslre	62	15	14.73	14.95	15.12	14.73	15.18	15.13	14.85	15.09	15.34	15.2	0.15	15.0283115481049	0.8	0.44	0.86	-6.53
CG3661	RpL23	FBgn0010078	RpL23	6	11.13	11.13	11.34	11.34	11.2	11.51	11.28	11.29	10.92	11.4	10.9	0.14	11.2227755251051	0.8	0.44	0.86	-6.53
CG9086	Ubr1	FBgn0030809	Ubr1	2	6	5.94	6.2	6	6.14	6.24	6.38	5.63	6.11	6.07	6.11	0.14	6.07551840559111	0.8	0.44	0.86	-6.53
CG11427	rb	FBgn0003210	rb	2	5.78	5.41	5.54	5.82	5.61	5.79	5.76	5.45	4.73	5.1	5.57	0.17	5.50589236935179	0.79	0.44	0.86	-6.53
CG3356	CG3356	FBgn0034989	CG3356	8	8.37	8.73	8.05	8.23	8.51	9.05	8.48	8.01	8.56	8.03	8.18	0.18	8.38266239576726	0.79	0.44	0.86	-6.53
CG2101	mRpS35	FBgn0035374	mRpS35	1	3.37	3.63	2.7	3.25	3.54	3.64	3.45	3.37	3.59	2.82	2.95	0.24	3.30171770874524	0.79	0.44	0.86	-6.53
CG43398	scrib	FBgn0263289	scrib	1	2.19	1.79	1.64	1.65	2.51	2.64	2.07	1.52	1.54	2.96	1.62	0.34	2.01286548203502	0.79	0.44	0.86	-6.53
CG15191	e(y)2	FBgn0000618	e(y)2	4	10.47	10.96	10.72	10.35	10.17	10.35	11.2	10.14	10.59	10.74	10.73	-0.2	10.5855421203462	-0.79	0.44	0.86	-6.53
CG10302	bsf	FBgn0284256	bsf	1	4.09	3.64	4.08	3.95	3.82	4.49	4.37	3.93	3.58	3.28	4.2	0.22	3.94777327026944	0.79	0.44	0.86	-6.53
CG9999	RanGAP	FBgn0003346	RanGAP	1	4	3.27	2.76	3.36	3.73	3.47	3.87	2.65	3.23	3.48	3.59	0.26	3.40178041131371	0.79	0.44	0.86	-6.53
CG4365	tzn	FBgn0037024	tzn	2	4.63	3.96	4.33	3.57	3.85	4.01	4.42	4.05	3.45	3.76	5.62	-0.35	4.14982868547755	-0.79	0.44	0.86	-6.53
CG7971	CG7971	FBgn0035253	CG7971	24	12.12	12.17	12.26	11.92	11.73	12.13	12.39	12.01	11.83	12.1	12.13	-0.14	12.0706610095409	-0.79	0.45	0.86	-6.54
CG8636	eIF3g1	FBgn0029629	eIF3g1	4	7.64	7.59	7.29	7.57	7.55	7.71	7.71	7.38	6.99	7.01	7.06	0.13	7.40874859453381	0.79	0.45	0.86	-6.54
CG7275	CG7275	FBgn0036500	CG7275	15	10.96	10.82	10.92	11.15	10.88	11.02	11.14	11.11	10.41	10.41	10.44	0.15	10.8416611434611	0.79	0.45	0.86	-6.54
CG17090	Hipk	FBgn0035142	Hipk	1	2.9	3.37	3.28	3.5	3.23	3.31	3.5	3.57	2.91	3.53	3.54	0.2	3.33150372205739	0.79	0.45	0.86	-6.54
CG4422	Gdi	FBgn0004868	Gdi	1	6.37	4.78	5.6	5.41	5.1	5.55	5.25	5.56	4.84	4.92	5.52	-0.26	5.35462948172931	-0.79	0.45	0.86	-6.54
CG5174	CG5174	FBgn0034345	CG5174	1	4.7	5.23	4.79	4.9	5.17	4.97	5.24	4.95	4.64	4.89	5.32	0.17	4.98064697774139	0.79	0.45	0.86	-6.54
CG4241	DPCoAC	FBgn0067783	DPCoAC	1	6.58	7.05	7	6.62	7.33	7.19	7	6.43	6.49	6.4	6.58	0.15	6.78823371011745	0.78	0.45	0.86	-6.54
CG5824	l(3)07882	FBgn0010926	l(3)07882	30	12.01	12.62	11.71	12.23	12.02	12.49	12.66	12.77	11.65	11.5	11.79	0.24	12.1329903399391	0.78	0.45	0.86	-6.54
CG7099	CG7099	FBgn0032517	CG7099	1	5.17	4.49	3.83	5.26	4.32	3.68	2.76	3.29	2.28	3.54	1.39	-0.49	3.63802810533471	-0.78	0.45	0.86	-6.54
CG4115	CG4115	FBgn0038017	CG4115	3	6.71	7.61	8.01	7.4	8.31	7.64	7.69	7.84	8.13	8.08	6.54	0.32	7.63358360503351	0.78	0.45	0.86	-6.54
CG9998	U2af50	FBgn0005411	U2af50	12	12.75	13.24	13.18	12.74	12.98	13.54	13.83	12.63	13.11	13.35	13.35	0.22	13.1522635123708	0.78	0.45	0.86	-6.55
CG12908	Ndg	FBgn0026403	Ndg	14	8.82	9.88	9.64	9.35	10.18	9.74	9.39	8.88	9.56	8.92	8.89	0.22	9.38689959991712	0.77	0.45	0.86	-6.55
CG15736	Chrac-16	FBgn0043001	Chrac-16	1	3.74	5.09	5.39	3.94	6.34	5.8	4.6	3.16	3.68	3.6	2.91	0.43	4.38595026345024	0.77	0.46	0.86	-6.55
CG8900	RpS18	FBgn0010411	RpS18	11	12.35	11.95	12.34	12.63	11.95	12.3	12.59	11.93	11.52	11.78	11.57	0.16	12.0821057474658	0.77	0.45	0.86	-6.55
CG8258	CCT8	FBgn0284436	CCT8	7	9.25	8.18	8.49	8.37	8.09	8.53	8.74	8.46	7.67	7.95	8.13	-0.21	8.34930652091	-0.77	0.46	0.86	-6.55
CG2253	Upf2	FBgn0029992	Upf2	5	6.99	7.1	6.57	7.43	6.92	6.81	6.99	6.46	6.44	6.5	6.66	0.15	6.80481760210504	0.77	0.46	0.86	-6.55
CG43119	Ect4	FBgn0262579	Ect4	1	4.63	5.26	5.17	5.13	5.65	5.22	4.83	4.56	4.78	5.03	4.47	0.19	4.97688617863583	0.77	0.46	0.86	-6.55
CG11840	Spp	FBgn0031260	Spp	1	6.9	6.11	6.75	6.03	6.06	6.75	6.74	5.99	6.13	6.16	6.39	-0.19	6.36647520560109	-0.77	0.46	0.86	-6.55
CG3836	stwl	FBgn0003459	stwl	1	6.93	6.14	8.04	5.75	6.12	6.26	8.09	6.72	5.05	6.1	6.61	-0.49	6.5275541576401	-0.76	0.46	0.86	-6.55
CG10306	eIF3k	FBgn0034654	eIF3k	6	8.35	8.35	8.01	8.12	8.2	8.57	8.61	8.06	7.86	7.74	8.08	0.14	8.17704340022968	0.77	0.46	0.86	-6.55
CG13741	CG13741	FBgn0033374	CG13741	3	7.41	7.73	7.71	7.64	7.78	7.74	7.8	7.63	7.59	7.26	7.5	0.12	7.61916044908622	0.77	0.46	0.86	-6.55
CG3167	MAN1	FBgn0034962	MAN1	8	8.88	8.55	8.36	8.94	8.44	8.63	8.91	8.68	8.47	8.55	8.64	0.14	8.64254026278616	0.77	0.46	0.86	-6.55
CG6014	rgn	FBgn0261258	rgn	18	10.37	11.26	11.5	10.92	11.82	11.14	11.14	10.69	11.08	10.75	10.65	0.21	11.029630913848	0.76	0.46	0.86	-6.56
CG7935	msk	FBgn0026252	msk	8	8.79	7.85	8.22	8.83	8.27	8.47	8.26	7.86	7.55	7.85	7.77	0.17	8.15515971662416	0.76	0.46	0.86	-6.56
CG9172	ND-20	FBgn0030718	ND-20	1	5.24	5.03	4.51	4.53	4.68	4.61	5.14	4.8	4.24	4.21	4.41	-0.18	4.67222304800749	-0.76	0.46	0.86	-6.56
CG42679	Lmpt	FBgn0261565	Lmpt	2	6.45	6.95	7.66	6.24	7.56	6.62	6.65	6.8	7.07	6.92	6.45	-0.25	6.85360500640062	-0.76	0.46	0.86	-6.56
CG3320	Rab1	FBgn0285937	Rab1	5	9.4	8.7	8.31	8.5	8.7	8.86	8.44	8.75	8.94	8.77	8.58	-0.18	8.72236774654815	-0.76	0.46	0.86	-6.56
CG14712	CG14712	FBgn0037924	CG14712	3	4.7	4.53	4.58	4.74	4.7	4.78	4.82	4.52	4.8	4.21	4.09	0.15	4.58612770852315	0.76	0.46	0.86	-6.56
CG10061	Sas-4	FBgn0011020	Sas-4	2	5.49	5.04	4.9	5.47	4.99	5.48	5.27	5.18	5.21	4.85	4.84	0.16	5.15678824242078	0.76	0.46	0.86	-6.56
CG8085	RN-tre	FBgn0020620	RN-tre	1	4.35	4.7	4.63	4.4	4.6	4.68	5.23	4.5	4.81	4.43	4.85	0.17	4.65300831372059	0.76	0.46	0.86	-6.56
CG8053	eIF1A	FBgn0026250	eIF1A	8	10.32	10.44	10.31	10.31	10.11	10.47	11.27	10.31	10.16	10.3	10.49	0.18	10.4088317421523	0.76	0.46	0.86	-6.56
CG2185	elm	FBgn0037358	elm	2	5.63	5.25	5.47	5.4	5.13	5.46	5.22	5.44	4.83	5.06	5.36	-0.15	5.29713187072656	-0.76	0.46	0.86	-6.56
CG7824	CG7824	FBgn0039711	CG7824	3	6.26	6.17	6.08	6.4	6.24	6.18	6.5	6.34	5.56	5.76	6.28	0.16	6.16197597869099	0.76	0.46	0.86	-6.56
CG2980	thoc5	FBgn0034939	thoc5	10	8.6	9.01	8.58	8.7	9.29	9.31	8.47	8.28	9.09	8.05	8.1	0.22	8.68051869485757	0.76	0.46	0.86	-6.56
CG3231	snama	FBgn0086129	snama	51	14.21	13.64	14.25	14.45	13.75	14.15	14.44	14.01	13.93	14.16	14.13	0.16	14.1007505226135	0.75	0.46	0.86	-6.56
CG3606	caz	FBgn0285954	caz	10	12.47	13.27	12.27	12.57	13.25	13.26	12.5	12.62	13.2	12.39	12.43	0.23	12.7489269542402	0.75	0.47	0.86	-6.56
CG6310	CG6310	FBgn0036121	CG6310	2	4.71	7.58	4.82	5.86	6.59	6.73	5.48	5.19	4.8	5.01	5.31	0.46	5.64304350554211	0.75	0.47	0.87	-6.56
CG4800	Tctp	FBgn0037874	Tctp	4	9.34	6.92	8.1	7.71	7.34	7.94	8.02	8.22	6.74	7.4	7.44	-0.37	7.74283001656992	-0.75	0.47	0.87	-6.56
CG33962	Cp7Fa	FBgn0014464	Cp7Fa	9	11.78	12.38	8.46	9.93	8.64	12.04	8.03	9.25	8.23	13.59	13.72	-1.21	10.5494562375136	-0.74	0.48	0.87	-6.57
CG2914	Ets21C	FBgn0005660	Ets21C	1	6.51	5.09	5.28	5.97	4.86	5.12	5.51	5.39	5.07	4.9	4.81	-0.26	5.3186802933527	-0.75	0.47	0.87	-6.57
CG2691	CG2691	FBgn0030504	CG2691	22	10.65	10.78	11.03	10.88	10.58	10.99	11.51	10.78	10.07	10.4	10.56	0.17	10.7481367818717	0.75	0.47	0.87	-6.57
CG7516	l(2)34Fd	FBgn0261535	l(2)34Fd	10	8.9	8.33	8.5	8.9	8.86	8.7	8.46	8.66	8.16	8.01	8.11	0.15	8.50749253142397	0.75	0.47	0.87	-6.57
CG9212	Nipsnap	FBgn0030724	Nipsnap	5	6.81	7.17	7.02	6.64	7.19	7.44	7.35	6.96	6.7	6.61	6.92	0.16	6.98298484052031	0.75	0.47	0.87	-6.57
CG5745	CG5745	FBgn0038855	CG5745	1	3.23	1.55	2.74	1.32	1.17	2.75	3.18	2.63	2.67	2.73	3.17	-0.4	2.46656662345672	-0.75	0.47	0.87	-6.57
CG3225	CG3225	FBgn0031631	CG3225	15	10.3	9.8	10.29	10.01	9.76	10.02	10.15	9.86	10.43	10.44	10.37	-0.14	10.1311798128306	-0.74	0.47	0.87	-6.57
CG5353	ThrRS	FBgn0027081	ThrRS	1	5.4	3.27	4.27	3.84	3.71	4.22	4.24	4.92	3.94	4.08	4.26	-0.31	4.1950423531377	-0.74	0.47	0.87	-6.57
CG1240	Non2	FBgn0035370	Non2	5	9.77	9.67	10.1	9.8	9.6	9.83	11.04	9.8	9.78	10.19	10.26	0.22	9.98701165837486	0.74	0.47	0.87	-6.57
CG1372	yl	FBgn0004649	yl	18	10.41	10.05	9.7	11.27	10.09	10.07	9.75	9.29	9.63	10.05	9.89	0.24	10.0169483167496	0.74	0.47	0.87	-6.57
CG7885	RpII33	FBgn0026373	RpII33	2	5.86	5.84	6.34	5.35	5.99	5.25	6.54	5.97	5.39	5.28	5.83	-0.23	5.78642823041743	-0.74	0.47	0.87	-6.57
CG5001	CG5001	FBgn0031322	CG5001	1	2.15	3	2.9	1.6	3.39	2.57	1.84	1.15	1.24	0.96	0.87	-0.33	1.96953763587642	-0.74	0.47	0.87	-6.57
CG6759	Cdc16	FBgn0025781	Cdc16	4	6.5	6.47	6.05	6.47	6.44	6.29	6.71	6.43	6.13	6.1	6.53	0.14	6.37607381710774	0.74	0.47	0.87	-6.58
CG7831	ncd	FBgn0002924	ncd	5	7.66	7.86	7.16	7.71	7.91	7.77	7.53	7.13	7.96	7.51	7.83	0.17	7.63917106754945	0.74	0.47	0.87	-6.58
CG3917	Grip84	FBgn0026430	Grip84	1	6.25	6.37	6.22	6.43	6.1	6.5	6.59	6.27	6.16	6.39	6.46	0.12	6.34069820126466	0.74	0.48	0.87	-6.58
CG1017	Mfap1	FBgn0035294	Mfap1	10	9.41	9.85	9.7	9.49	9.58	10.17	9.93	9.27	9.61	9.57	9.46	0.14	9.63855921055207	0.73	0.48	0.87	-6.58
CG7818	Mettl14	FBgn0032016	Mettl14	5	7.48	7.74	7.78	7.57	7.74	7.85	8.15	7.48	8.32	7.72	8	0.16	7.8016311796561	0.73	0.48	0.87	-6.58
CG12204	CG12204	FBgn0031022	CG12204	5	7.73	7.01	7.41	7.85	7.19	7.73	7.39	7.01	7.17	7.36	7.08	0.16	7.35710284583589	0.73	0.48	0.87	-6.58
CG8048	Vha44	FBgn0262511	Vha44	1	1.04	2.53	1.35	2.83	2.45	1.11	1.62	1.52	1.37	1.24	1.33	0.36	1.67139710542606	0.73	0.48	0.87	-6.58
CG1821	RpL31	FBgn0285949	RpL31	5	10.65	10.23	10.14	10.7	10.43	10.44	10.31	10.09	9.68	9.81	10.05	0.13	10.2290821004979	0.73	0.48	0.87	-6.58
CG3074	Swim	FBgn0034709	Swim	9	11.61	11.92	12.47	11.83	12.43	12.13	12.28	11.21	11.74	11.53	11.49	0.17	11.877513764507	0.73	0.48	0.87	-6.58
CG14283	mRpL55	FBgn0038678	mRpL55	1	5.45	4.95	5.32	5.66	5.17	5.17	5.54	5	4.8	4.75	5	0.14	5.16500261299407	0.73	0.48	0.87	-6.58
CG40080	Haspin	FBgn0046706	Haspin	3	6.74	6.68	7.05	6.84	7.17	7.24	6.68	6.74	7.46	7.14	6.84	0.16	6.96049572888746	0.73	0.48	0.87	-6.58
CG6554	Art1	FBgn0037834	Art1	1	4.61	4.64	4.11	4.65	4.78	4.86	4.25	4.71	4.83	4.06	4.22	0.18	4.52047395910149	0.73	0.48	0.87	-6.58
CG2246	CG2246	FBgn0039790	CG2246	2	6.18	6.5	6.02	6.11	6.22	6.71	6.44	5.85	5.88	5.62	5.88	0.14	6.12917133997725	0.73	0.48	0.87	-6.58
CG4207	bonsai	FBgn0026261	bonsai	2	7.09	6.93	7.08	7.47	6.78	7.19	7.4	6.76	6.16	7.18	7.02	0.18	7.00558884688622	0.73	0.48	0.87	-6.58
CG11266	Caper	FBgn0031883	Caper	20	12.97	13.1	13.18	13.22	12.61	13.25	14.12	13.25	12.76	13.4	13.48	0.22	13.2125585737961	0.73	0.48	0.87	-6.58
CG8790	Dic1	FBgn0027610	Dic1	3	6.33	6.76	6.68	6.1	6.68	6.92	7.53	7.17	6.29	6.7	6.71	0.22	6.71493626745348	0.72	0.48	0.87	-6.59
CG5730	AnxB9	FBgn0000083	AnxB9	3	7.07	6.11	6.36	6.38	6.33	6.42	6.27	6.27	5.83	6.24	5.97	-0.16	6.29537408893044	-0.72	0.48	0.87	-6.59
CG32491	mod(mdg4)	FBgn0002781	mod(mdg4)	1	5.48	5.8	5.99	5.98	6.36	5.86	5.48	5.53	5.52	5.26	5.08	0.16	5.66690693702979	0.72	0.49	0.87	-6.59
CG7518	CG7518	FBgn0038108	CG7518	6	7.16	6.32	6.77	7.06	7.09	7.12	6.41	6.28	6.57	6.55	6.39	0.17	6.70391940299535	0.72	0.49	0.87	-6.59
CG12075	CG12075	FBgn0030065	CG12075	31	12.02	12.09	11.79	12.27	12.17	11.62	12.43	12.19	12.82	12.54	12.68	0.16	12.2390836175644	0.72	0.49	0.87	-6.59
CG11420	png	FBgn0000826	png	5	8.14	7.15	7.23	8.16	7.58	7.88	7.2	7.44	7.95	7.88	7.72	0.2	7.66598375182691	0.72	0.49	0.88	-6.59
CG2968	ATPsyndelta	FBgn0028342	ATPsyndelta	5	11.67	8.38	9.34	10.02	8.53	9.15	9.29	10.93	8.63	9.21	9.19	-0.55	9.48585338635721	-0.71	0.5	0.89	-6.59
CG8915	CG8915	FBgn0030833	CG8915	5	7.88	7.42	7.68	7.9	7.72	8.07	7.48	7.23	7.38	7.11	7.22	0.13	7.55498324352533	0.71	0.49	0.88	-6.59
CG15693	RpS20	FBgn0019936	RpS20	4	11.17	10.6	10.47	11.29	10.72	10.96	10.58	10.4	10.16	10.23	10.27	0.15	10.6229329407176	0.7	0.5	0.89	-6.6
CG3929	dx	FBgn0000524	dx	16	10.14	9.98	10.24	10.29	10.16	10.04	10.46	9.95	10.5	10.09	10.1	0.12	10.1783680901385	0.7	0.5	0.89	-6.6
CG4254	tsr	FBgn0011726	tsr	3	9.73	7.63	8.29	8.93	7.93	8.17	7.79	8.6	7.09	8.05	8.15	-0.34	8.21278670507946	-0.7	0.5	0.89	-6.6
CG9035	Tapdelta	FBgn0021795	Tapdelta	2	6.76	5.14	5.41	5.42	5.43	5.94	5.36	5.77	5.27	5.17	5.3	-0.24	5.54203550378486	-0.7	0.5	0.89	-6.6
CG10128	tra2	FBgn0003742	tra2	4	9.75	8.96	9.88	9.5	8.76	9.39	9.72	9.33	9.33	9.73	9.68	-0.18	9.45777265972386	-0.7	0.5	0.89	-6.6
CG3730	csul	FBgn0015925	csul	1	4.12	3.74	3.67	3.72	4.38	4.16	3.92	3.98	2.85	3.34	3.39	0.2	3.75187678552748	0.7	0.5	0.89	-6.6
CG9901	Arp2	FBgn0011742	Arp2	8	9	8.27	8.52	10.1	8.55	8.57	8.46	7.53	7.47	8.88	8.62	0.32	8.54393101799597	0.7	0.5	0.89	-6.6
CG34147	mRpL34	FBgn0083983	mRpL34	1	6.31	6.5	6.36	6.63	6.1	6.26	7.38	6.79	6.07	6.08	6.42	0.2	6.44646572735711	0.7	0.5	0.89	-6.6
CG42671	CG42671	FBgn0261553	CG42671	11	8.92	9.49	9.22	9.23	9.31	9.3	9.45	9.15	9.11	8.95	8.85	0.11	9.17959755401249	0.7	0.5	0.89	-6.6
CG8614	Neos	FBgn0024542	Neos	23	13.91	12.86	13.78	14.06	13.18	13.7	13.9	13.2	13.42	13.72	13.6	0.2	13.5738805913055	0.7	0.5	0.89	-6.61
CG7948	spn-A	FBgn0003479	spn-A	1	2.11	1.75	2.68	1.55	2.17	1.77	2.12	1.95	2.21	2.73	1.33	-0.28	2.03433439270061	-0.7	0.5	0.89	-6.61
CG13365	CG13365	FBgn0029529	CG13365	1	4	4.08	4.52	3.89	3.69	4.15	4.38	4.02	3.44	3.96	3.74	-0.17	3.98709340391587	-0.69	0.5	0.89	-6.61
CG2238	eEF2	FBgn0000559	eEF2	24	12.13	10.85	11.35	11.1	11.1	11.24	11.52	11.47	10.47	10.72	10.91	-0.2	11.1696578210711	-0.69	0.5	0.89	-6.61
CG32736	CG32736	FBgn0052736	CG32736	1	4.72	4.77	5.63	5.13	5.28	5.28	5.12	5.14	4.55	5.04	5.09	0.17	5.06834045147016	0.69	0.5	0.89	-6.61
CG6223	betaCOP	FBgn0008635	betaCOP	2	4.57	4.87	3.96	4.45	4.37	5.48	4.42	4.16	3.87	3.94	4.24	0.21	4.39334011285255	0.69	0.5	0.89	-6.61
CG9730	mRpL21	FBgn0036853	mRpL21	1	1.99	2.67	1.77	2.67	2.07	1.77	0.5	0.53	2.24	2.04	1.82	-0.39	1.82467367728564	-0.69	0.5	0.89	-6.61
CG6174	Arp1	FBgn0011745	Arp1	1	4.64	3.74	4.19	4.63	4	4.08	4.82	3.66	3.75	3.9	3.58	0.19	4.09038883758293	0.69	0.5	0.89	-6.61
CG31739	AspRS-m	FBgn0051739	AspRS-m	8	8.5	8.95	8.23	8.33	8.59	8.98	8.92	8.47	8.33	8.27	8.54	0.14	8.55484937110696	0.69	0.5	0.89	-6.61
CG10754	Sf3a2	FBgn0036314	Sf3a2	5	7.58	7.7	8.03	7.85	7.78	7.92	8.15	7.31	8.33	7.93	7.97	0.16	7.86797476438576	0.69	0.5	0.89	-6.61
CG15224	CkIIbeta	FBgn0000259	CkIIbeta	4	10.5	10.17	10.56	10.74	10.25	10.41	10.75	10.2	10.36	10.51	10.59	0.12	10.4580599198398	0.69	0.5	0.89	-6.61
CG1822	bif	FBgn0014133	bif	8	8.43	8.35	7.98	8.83	8.36	7.97	8.49	7.81	7.7	7.61	8.34	0.16	8.17021363614884	0.68	0.51	0.89	-6.61
CG7288	Usp39	FBgn0030969	Usp39	18	11.88	12.37	11.86	11.98	11.94	12.4	12.43	11.68	12.27	12.26	12.18	0.15	12.1136446807919	0.68	0.51	0.89	-6.61
CG8396	Ssb-c31a	FBgn0015299	Ssb-c31a	8	10.91	11.13	11	10.96	10.76	11.13	11.94	10.95	10.84	11.4	11.55	0.18	11.1425173261146	0.68	0.51	0.89	-6.61
CG5140	nopo	FBgn0034314	nopo	1	5.33	5.55	4.7	9.19	5.21	4.71	4.31	4.88	4.66	5.05	4.96	0.66	5.3217713305697	0.68	0.51	0.89	-6.61
CG2081	Vago	FBgn0030262	Vago	2	4.63	4.35	4.76	4.82	4.46	4.73	4.83	4.24	4.39	4.51	4.66	0.13	4.57947106506667	0.68	0.51	0.89	-6.62
CG13281	Cse1	FBgn0022213	Cse1	1	4.44	3.98	3.98	4.3	3.7	3.68	4.15	3.96	3.38	3.7	3.96	-0.17	3.93019244374801	-0.68	0.51	0.89	-6.62
CG5271	RpS27A	FBgn0003942	RpS27A	7	11.22	10.93	11.16	11.99	11.15	11.13	10.89	10.61	10.39	11.24	11.18	0.19	11.0801030312648	0.68	0.51	0.89	-6.62
CG8625	Iswi	FBgn0011604	Iswi	13	8.14	8.69	9	8.35	9.28	8.83	8.64	7.93	8.22	8.07	7.97	0.16	8.46476197086839	0.68	0.51	0.89	-6.62
CG1896	CG1896	FBgn0039870	CG1896	1	2.2	1.68	1.24	1.92	2.17	1.89	2.2	0.73	2.54	2.82	1.33	0.34	1.88287115745011	0.68	0.51	0.89	-6.62
CG5784	Mapmodulin	FBgn0034282	Mapmodulin	2	6.49	5.28	5.75	5.49	5.3	5.92	8.53	6.05	5.18	6.15	5.66	0.47	5.98037592209732	0.67	0.52	0.9	-6.62
CG2206	l(1)G0193	FBgn0027280	l(1)G0193	1	9.26	9.85	9.24	9.19	9.35	9.73	10.19	9.39	9.24	9.48	9.66	0.16	9.50637698249557	0.67	0.51	0.89	-6.62
CG7415	DppIII	FBgn0037580	DppIII	1	4.23	3.49	3.54	3.81	4.04	4.09	3.9	3.85	3.35	2.59	3.42	0.21	3.66367184459687	0.67	0.51	0.89	-6.62
CG1435	CBP	FBgn0026144	CBP	2	6.23	6.23	6.97	6.25	6.45	6.75	7.27	5.95	6.72	6.81	6.96	0.2	6.59789323998643	0.67	0.51	0.89	-6.62
CG42724	CG42724	FBgn0261641	CG42724	21	10.2	10.54	10.36	10.25	10.29	10.57	10.78	10.22	10.29	10.33	10.35	0.11	10.3807329538876	0.67	0.52	0.89	-6.62
CG8735	Lnpk	FBgn0033309	Lnpk	1	3.64	1.51	2.57	3.15	2.37	3.13	2.89	2.86	2.33	2.64	1.87	0.31	2.63226954314653	0.67	0.52	0.89	-6.62
CG7610	ATPsyngamma	FBgn0020235	ATPsyngamma	10	11.59	8.87	9.48	10.19	9.01	9.42	9.57	10.89	8.94	9.28	9.39	-0.43	9.69328659858498	-0.66	0.52	0.9	-6.62
CG33261	Trl	FBgn0013263	Trl	1	5.14	5.65	6.51	5.81	6.69	5.7	5.8	5.89	5.72	5.3	4.95	0.23	5.74272193556226	0.67	0.52	0.9	-6.63
CG7447	slow	FBgn0035539	slow	2	6.1	5.96	6.17	6.04	6.15	5.93	5.76	5.58	5.86	5.66	5.53	-0.11	5.88570574068614	-0.67	0.52	0.9	-6.63
CG3265	Eb1	FBgn0027066	Eb1	1	4.56	4.25	4.24	4.52	4.23	4.58	4.83	4.89	3.58	4.06	4.16	0.19	4.35293143935604	0.67	0.52	0.9	-6.63
CG8778	CG8778	FBgn0033761	CG8778	1	4.83	1.72	2.76	3.22	1.35	2.47	3.24	4.66	2.87	2.92	1.82	-0.53	2.89551511940729	-0.66	0.52	0.9	-6.63
CG11208	Hacl	FBgn0034488	Hacl	1	7.03	4.28	4.57	5.25	4.54	4.72	5	6.64	4.72	5.34	5.15	-0.42	5.20498156531066	-0.66	0.52	0.9	-6.63
CG15350	Cp7Fb	FBgn0014465	Cp7Fb	13	11.79	11.59	11.72	11.85	11.03	11.33	11.9	11.64	11.1	11.87	12.07	-0.17	11.6272284754321	-0.66	0.52	0.9	-6.63
CG14214	Sec61gamma	FBgn0031049	Sec61gamma	1	6.14	6.49	6.07	5.96	6.62	6.79	6.19	5.62	6.25	5.81	5.79	0.16	6.15683334468337	0.66	0.52	0.9	-6.63
CG12135	c12.1	FBgn0040235	c12.1	2	7.85	8.37	7.83	8.64	8.01	8.3	7.73	7.4	7.62	7.82	7.85	0.15	7.94818744253335	0.66	0.52	0.9	-6.63
CG5193	TfIIB	FBgn0004915	TfIIB	1	4.96	5.06	4.78	4.7	4.67	4.9	4.9	4.29	4.46	4.56	5.2	-0.15	4.77021718838827	-0.66	0.52	0.9	-6.63
CG2048	dco	FBgn0002413	dco	3	5.87	6.05	6.06	5.67	6.07	6.29	6.46	5.6	5.82	5.65	5.77	0.13	5.93909609863839	0.66	0.52	0.9	-6.63
CG6455	Mitofilin	FBgn0019960	Mitofilin	3	6.43	6.45	7.1	6.51	7.12	6.62	6.94	6.64	6.32	6.42	6.48	0.14	6.63888784697722	0.66	0.52	0.9	-6.63
CG2615	IKKepsilon	FBgn0086657	IKKepsilon	7	9.14	7.54	7.52	8.28	7.45	7.49	7.92	8.84	7.57	7.61	7.77	-0.28	7.91869981917311	-0.65	0.53	0.9	-6.63
CG6509	Dlg5	FBgn0032363	Dlg5	41	11.88	11.58	11.67	11.86	11.42	11.07	11.88	11.87	12.64	12.23	12.05	-0.16	11.8310372798402	-0.65	0.53	0.9	-6.63
CG18212	alt	FBgn0038535	alt	6	7.5	6.83	7.09	7.49	7.1	7.35	7.1	7.11	6.88	6.96	7.08	0.12	7.13660527791682	0.65	0.53	0.9	-6.64
CG6416	Zasp66	FBgn0035917	Zasp66	5	7.94	7.94	8.7	7.85	8.57	7.89	7.8	7.88	8.21	7.89	7.56	-0.17	8.02133615428016	-0.65	0.53	0.9	-6.64
CG15081	Phb2	FBgn0010551	Phb2	8	8.86	8.39	8.86	8.67	8.36	8.7	8.63	8.37	8.12	8.48	8.33	-0.11	8.52640878939621	-0.65	0.53	0.9	-6.64
CG13804	yellow-g2	FBgn0035328	yellow-g2	9	9.02	9.39	7.7	7.81	7.54	9.38	7.46	7.31	7.09	10.61	10.88	-0.65	8.56326129049401	-0.64	0.54	0.9	-6.64
CG9057	Lsd-2	FBgn0030608	Lsd-2	1	4.97	4.58	3.93	4.93	4.43	4.93	4.46	4.33	3.46	3.67	4.02	0.19	4.33676104966319	0.65	0.53	0.9	-6.64
CG12262	Mcad	FBgn0035811	Mcad	1	4.07	3.87	3.76	3.95	3.92	3.97	4.34	4.13	3.74	3.99	4.38	0.14	4.01163051843962	0.65	0.53	0.9	-6.64
CG14207	CG14207	FBgn0031037	CG14207	5	8.14	9.03	9.22	8.13	9.96	9.16	8.92	8.55	8.47	8.31	7.86	0.25	8.70403369007763	0.65	0.53	0.9	-6.64
CG1710	Hcf	FBgn0039904	Hcf	5	5.75	5.72	5.91	5.66	5.71	5.48	5.82	5.6	5.9	5.22	5.48	-0.12	5.65875639562669	-0.65	0.53	0.9	-6.64
CG13849	Nop56	FBgn0038964	Nop56	34	15.36	14.9	15.08	15.38	14.9	15.41	15.25	14.93	14.79	14.86	15.03	0.12	15.0805969892184	0.65	0.53	0.9	-6.64
CG18572	r	FBgn0003189	r	11	8.76	8.79	8.6	8.52	8.83	8.8	9.25	9.02	8.45	8.3	8.78	0.14	8.73558118079088	0.65	0.53	0.9	-6.64
CG4215	spel1	FBgn0015546	spel1	1	3.93	4.37	3.93	3.22	4.11	3.42	4.68	4.12	3.68	3.35	4.01	-0.22	3.89345608287868	-0.64	0.53	0.9	-6.64
CG14641	CG14641	FBgn0037220	CG14641	7	8.26	8.29	8.45	8.52	8.21	8.69	8.34	8.12	8.28	7.98	8.24	0.1	8.30818153153372	0.64	0.53	0.9	-6.64
CG5787	CG5787	FBgn0032454	CG5787	28	10.85	10.89	11.4	11.02	11.88	11.47	10.59	10.55	10.91	10.28	10.08	0.19	10.9017226413055	0.64	0.53	0.9	-6.64
CG3024	Torsin	FBgn0025615	Torsin	1	3.37	4.09	3.5	3.11	3.88	4.12	4.4	3.12	2.26	2.73	3.04	0.22	3.42026855399465	0.64	0.53	0.9	-6.64
CG17168	CG17168	FBgn0039943	CG17168	27	13.71	14.51	13.93	13.71	13.91	14.39	14.94	13.96	13.92	14.15	14.37	0.19	14.1367969470173	0.64	0.53	0.9	-6.64
CG32056	scramb1	FBgn0052056	scramb1	1	6.61	5.87	5.97	7.01	6.16	5.17	4.94	4.17	5.22	5.89	5.6	-0.33	5.69151252414923	-0.64	0.54	0.9	-6.65
CG1469	Fer2LCH	FBgn0015221	Fer2LCH	7	9.54	9.43	9.81	9.63	9.28	9.8	10.18	9.22	9.45	9.61	9.4	0.13	9.57768414726349	0.64	0.54	0.9	-6.65
CG6711	Taf2	FBgn0011836	Taf2	3	4.92	5.65	5.4	4.87	5.28	5.13	5.47	5.18	5.11	5.02	5.34	-0.14	5.2163079205658	-0.63	0.54	0.9	-6.65
CG5451	Smu1	FBgn0038666	Smu1	5	7.15	7.06	7.52	7.37	7.22	7.6	7.28	6.62	7.29	7.06	6.97	0.12	7.19265149544903	0.63	0.54	0.9	-6.65
CG9491	PDZ-GEF	FBgn0265778	PDZ-GEF	1	1.75	2.96	1.06	2.86	1.39	1.96	2.98	3.1	1.24	2.64	1.78	0.37	2.15688724764318	0.63	0.54	0.9	-6.65
CG6840	Rpb11	FBgn0032634	Rpb11	1	4.32	4.48	4.44	4.34	3.98	4.13	4.66	4.3	3.85	4.17	4.25	-0.14	4.2655060931953	-0.63	0.54	0.9	-6.65
CG16812	CG16812	FBgn0032488	CG16812	24	12.65	12.08	12.56	12.71	11.9	11.76	12.68	12.86	12.52	12.23	12.49	-0.17	12.4045248736011	-0.63	0.54	0.9	-6.65
CG6964	Gug	FBgn0010825	Gug	1	1.27	4.42	0.51	1.12	3.5	-0.02	1.28	5.81	5.57	6.37	6.43	-0.6	3.29460194313394	-0.63	0.55	0.91	-6.65
CG14482	UQCR-6.4	FBgn0034245	UQCR-6.4	3	8.82	8.2	8.61	8.37	8.14	8.53	8.64	8.05	8.43	8.21	8.52	-0.12	8.41017075694578	-0.63	0.54	0.91	-6.65
CG11905	CG11905	FBgn0036678	CG11905	1	2.88	3.28	2.8	2.65	3.74	2.91	3.45	2.8	3.2	3.2	2.81	0.2	3.06574031907168	0.63	0.54	0.91	-6.65
CG14722	CG14722	FBgn0037943	CG14722	1	3.32	3.32	2.88	3.66	3.45	3.44	3.16	3.82	2.84	1.75	2.72	0.25	3.12304289587615	0.63	0.54	0.91	-6.65
CG9050	psd	FBgn0086265	psd	5	6.69	9.61	6.5	5.44	6.67	8.72	6.3	6.44	9.83	10.41	5.85	-0.81	7.49585610024988	-0.62	0.55	0.91	-6.66
CG7920	CG7920	FBgn0039737	CG7920	1	6.83	5	5.69	5.04	5.45	6.13	5.73	6.15	5.14	5.25	5.43	-0.25	5.62048327604846	-0.62	0.55	0.91	-6.66
CG8833	CG8833	FBgn0036386	CG8833	26	11.73	11.45	11.78	11.56	11.29	11.67	11.65	11.45	11.82	11.96	11.87	-0.11	11.6563497676608	-0.62	0.55	0.91	-6.66
CG11847	Clbn	FBgn0259152	Clbn	1	4.25	4.62	4.5	4.38	4.58	4.78	4.59	4.44	3.91	4.27	4.28	0.12	4.41894393787646	0.62	0.55	0.91	-6.66
CG16753	CG16753	FBgn0035393	CG16753	4	8.67	9.12	8.32	8.63	8.09	8.85	8.5	9.78	8.79	8.56	8.7	-0.19	8.72897771615318	-0.62	0.55	0.91	-6.66
CG13047	CG13047	FBgn0036594	CG13047	2	6.66	8.31	8.83	7.76	8.7	8.02	8.71	8.38	8.56	8.68	6.69	0.36	8.11778399531614	0.61	0.55	0.91	-6.66
CG4145	Col4a1	FBgn0000299	Col4a1	10	10.54	11.38	11.62	11.06	11.71	11.33	11.24	10.75	11.29	11.07	11.11	0.16	11.1900100937043	0.62	0.55	0.91	-6.66
CG8929	CG8929	FBgn0034504	CG8929	34	14.61	14.18	14.78	14.45	14.08	14.3	14.76	14.23	14.38	14.45	14.59	-0.13	14.4384290190487	-0.62	0.55	0.91	-6.66
CG5664	CG5664	FBgn0037082	CG5664	1	1.47	1.72	1.6	1.75	1.55	2.69	1.42	2.11	1.03	1.41	1.62	0.26	1.66922026069166	0.62	0.55	0.91	-6.66
CG2910	nito	FBgn0027548	nito	49	15.88	15.49	15.84	15.98	15.44	15.81	16.22	15.6	15.71	15.86	15.96	0.13	15.8002560490654	0.61	0.55	0.91	-6.66
CG2304	Trc8	FBgn0039668	Trc8	1	6.32	6.49	5.91	6.22	6.14	6.67	6.58	6.89	5.82	5.76	6.1	0.17	6.26347235253667	0.61	0.55	0.91	-6.66
CG1157	Osi15	FBgn0037424	Osi15	1	4.05	5.56	6.03	4.38	6.48	5.6	5.84	5.86	6.15	6.03	4.55	0.36	5.50326015582485	0.61	0.56	0.91	-6.66
CG11061	GM130	FBgn0034697	GM130	30	12.14	11	10.3	12.12	11.79	11.52	10.47	10.81	11.99	10.36	10.4	0.33	11.1716129581587	0.61	0.56	0.91	-6.66
CG10206	nop5	FBgn0026196	nop5	33	15.77	15.31	15.47	15.83	15.3	15.83	15.58	15.3	15.09	15.24	15.43	0.12	15.4675508018716	0.61	0.55	0.91	-6.66
CG12008	kst	FBgn0004167	kst	25	9.21	9.33	8.82	10.16	9.54	8.77	8.84	8.2	8.15	8.93	8.96	0.21	8.9928851494705	0.61	0.55	0.91	-6.66
CG42240	CG42240	FBgn0250869	CG42240	2	7.03	6.52	6.69	7.02	6.61	6.6	7.24	6.99	7.1	7.11	7.17	0.12	6.91511633919478	0.61	0.56	0.91	-6.67
CG4896	CG4896	FBgn0031319	CG4896	11	8.37	9.04	9.34	7.9	8.2	8.44	9.97	7.5	8.07	8.65	8.73	-0.29	8.56395888257127	-0.6	0.56	0.92	-6.67
CG1591	REG	FBgn0029133	REG	8	9.78	10.27	9.75	9.72	9.84	10.02	10.74	9.48	9.46	9.49	9.79	0.14	9.84936838419773	0.61	0.56	0.91	-6.67
CG2184	Mlc2	FBgn0002773	Mlc2	16	12.05	13.24	13.53	11.96	13.74	12.68	12.36	12.62	12.53	12.61	11.98	-0.26	12.6638398727223	-0.6	0.56	0.92	-6.67
CG17437	wds	FBgn0040066	wds	1	5.92	5.46	6.29	5.81	6.17	6.15	5.94	5.5	5.75	5.78	5.38	0.13	5.83021492811021	0.6	0.56	0.92	-6.67
CG33807	His1:CG33807	FBgn0053807	His1:CG33807	17	11.83	12.1	12.92	12.29	13.31	12.57	11.81	11.92	11.75	11.36	11.12	0.21	12.089671180702	0.6	0.56	0.92	-6.67
CG15160	CG15160	FBgn0032688	CG15160	27	12.75	12.91	13.24	13	12.86	12.96	13.57	12.62	12.9	13.13	13.16	0.13	13.0076095225413	0.6	0.56	0.92	-6.67
CG1746	ATPsynC	FBgn0039830	ATPsynC	1	10.38	6.34	7.09	9.23	5.96	6.35	7.24	10.16	5.84	7.48	8.2	-0.74	7.66065439802697	-0.59	0.57	0.92	-6.67
CG5717	yellow-g	FBgn0041709	yellow-g	11	9.37	9.74	8.13	8.15	8.04	9.83	8.02	8.03	7.81	11.24	11.36	-0.57	9.06534650647262	-0.59	0.57	0.92	-6.68
CG5504	CG5504	FBgn0002174	CG5504	13	9.7	9.57	9.55	9.73	9.54	9.88	9.6	9.51	9.4	9.35	9.28	0.08	9.55518391108927	0.59	0.57	0.92	-6.68
CG6743	Nup107	FBgn0027868	Nup107	1	3.23	3.15	3.54	3.11	3.54	2.57	3.07	1.78	2.19	2.75	1.12	-0.23	2.73062534582423	-0.59	0.57	0.92	-6.68
CG3909	CG3909	FBgn0027524	CG3909	1	4.97	4.97	4.87	4.79	4.87	5.14	5.46	4.54	4.68	4.83	5.2	0.13	4.93852547027239	0.59	0.57	0.92	-6.68
CG4289	Pex14	FBgn0037020	Pex14	5	10.56	6.83	7.45	8.67	7.22	7.75	7.39	9.83	7.17	7.79	7.93	-0.52	8.05356676625454	-0.58	0.57	0.92	-6.68
CG7671	Nup43	FBgn0038609	Nup43	1	4.07	3.85	4	4.22	4.4	3.76	4.07	4.04	3.74	3.42	3.49	0.14	3.91515947547529	0.59	0.57	0.92	-6.68
CG8441	CG8441	FBgn0034086	CG8441	1	6.23	6.37	6.29	6.17	6.06	6.48	6.96	6.15	5.91	5.97	5.87	0.12	6.22354731626257	0.59	0.57	0.92	-6.68
CG12756	Eaf6	FBgn0035624	Eaf6	1	5.08	5.57	5.88	5.36	5.98	5.56	5.65	5.35	5.43	5.37	5.48	0.13	5.5191754884134	0.59	0.57	0.92	-6.68
CG17921	HmgZ	FBgn0010228	HmgZ	2	9.28	8.93	9.47	8.76	8.52	8.71	10.15	9.09	8.95	9.27	9.36	-0.19	9.13415105335256	-0.59	0.57	0.92	-6.68
CG3025	mof	FBgn0014340	mof	4	6.34	6.82	6.58	6.58	6.71	6.5	6.93	6.76	6.79	6.59	6.68	0.1	6.6628702127415	0.59	0.57	0.92	-6.68
CG10743	Liprin-beta	FBgn0036376	Liprin-beta	12	8.84	8.89	8.89	8.91	8.81	8.68	9.61	8.61	9.14	8.79	8.86	0.13	8.91222770594538	0.59	0.57	0.92	-6.68
CG43770	Sxl	FBgn0264270	Sxl	9	8.44	8.72	8.71	8.63	8.84	8.74	8.71	8.49	9.09	8.36	8.43	0.11	8.64943674481114	0.58	0.57	0.92	-6.68
CG8849	mRpL24	FBgn0031651	mRpL24	2	5.45	5.96	5.49	5.68	5.61	5.79	5.87	5.27	5.62	5.5	5.58	0.11	5.62020526986	0.58	0.57	0.92	-6.68
CG10237	CG10237	FBgn0032783	CG10237	2	6.36	6.78	5.67	5.85	6.26	6.47	7.3	6.37	5.82	5.9	6.52	0.2	6.30084532035442	0.58	0.57	0.92	-6.68
CG9423	Kap-alpha3	FBgn0027338	Kap-alpha3	8	9.17	9.52	9.19	9.05	9.61	9.82	9.21	9.03	9.05	8.48	8.58	0.13	9.15507689231516	0.58	0.57	0.92	-6.68
CG7434	RpL22	FBgn0015288	RpL22	14	12.1	11.76	11.69	12.1	11.98	12.01	11.73	11.83	11.34	11.41	11.42	0.1	11.7594802996857	0.58	0.57	0.92	-6.68
CG32208	825-Oak	FBgn0052208	825-Oak	2	5.18	7.02	7.57	5.92	7.64	6.84	7.57	7.73	7.97	8.05	5.96	0.4	7.04115416415059	0.58	0.58	0.92	-6.68
CG6779	RpS3	FBgn0002622	RpS3	15	12.85	12.05	12.24	12.92	12.28	12.48	12.35	12.14	11.85	11.99	11.95	0.13	12.281384269328	0.58	0.57	0.92	-6.68
CG2031	Hpr1	FBgn0037382	Hpr1	13	8.84	9.21	8.7	8.71	9.46	9.54	8.67	8.57	9.37	8.17	8.26	0.18	8.86330128029706	0.58	0.57	0.92	-6.68
CG8542	Hsc70-5	FBgn0001220	Hsc70-5	22	11.1	11.07	11	10.98	11.19	11.37	11.07	10.87	11.3	10.91	10.84	0.09	11.0631641807919	0.58	0.57	0.92	-6.68
CG4539	Bka	FBgn0010520	Bka	1	7.84	7.79	7.94	8.07	7.81	7.9	8.04	7.93	7.41	7.55	7.52	0.09	7.80018794953271	0.58	0.58	0.92	-6.68
CG5170	Dp1	FBgn0027835	Dp1	6	7.71	7.42	7.28	7.49	7.54	7.55	7.8	7.73	6.8	7.01	7.35	0.13	7.42522354224014	0.58	0.58	0.92	-6.69
CG40218	Yeti	FBgn0267398	Yeti	1	3.96	4.32	3.87	3.8	4.11	4.2	4.75	3.16	3.23	3.63	4.01	0.17	3.9131231006971	0.58	0.58	0.92	-6.69
CG3161	Vha16-1	FBgn0262736	Vha16-1	1	5.29	4.89	3.77	4.62	4.42	4.84	3.82	4.9	4.54	4.41	3.61	-0.23	4.46482869660562	-0.57	0.58	0.92	-6.69
CG17737	eIF1	FBgn0035423	eIF1	1	5.41	4.89	4.35	4.61	4.28	5.25	4.74	4.62	4.35	4.31	4.26	-0.16	4.64479051646695	-0.57	0.58	0.92	-6.69
CG9080	Listericin	FBgn0033593	Listericin	1	3.05	2.86	4.24	1.7	2.95	2.94	4.4	3.07	0.79	2.64	2.97	-0.39	2.87464580008091	-0.57	0.58	0.92	-6.69
CG9775	CG9775	FBgn0037261	CG9775	11	10.33	9.87	10.68	10.54	10.33	10.43	10.3	9.91	9.91	9.8	9.96	0.1	10.1872823716533	0.57	0.58	0.92	-6.69
CG6677	ash2	FBgn0000139	ash2	2	6.09	6.07	6	6.14	5.8	6.03	6.74	6.16	6.53	6.06	6.33	0.12	6.17733927611025	0.57	0.58	0.92	-6.69
CG4063	ebi	FBgn0263933	ebi	1	5.27	4.55	5.02	4.97	4.53	4.23	5.43	5.05	5.22	4.97	5.14	-0.16	4.94301806234669	-0.57	0.58	0.92	-6.69
CG5343	Bug22	FBgn0032248	Bug22	9	11.37	11.23	11.39	11.15	10.8	11.15	11.69	10.75	11.34	11.57	11.52	-0.14	11.2676093980429	-0.57	0.58	0.92	-6.69
CG12532	AP-1-2beta	FBgn0010380	AP-1-2beta	10	8.45	9.04	8.14	8.41	8.89	9.12	8.35	8.37	8.57	8.06	7.9	0.15	8.48127845649285	0.57	0.58	0.92	-6.69
CG3436	CG3436	FBgn0031229	CG3436	16	11.3	11.63	11.37	11.33	11.32	11.78	11.77	11.1	11.73	11.64	11.53	0.11	11.5013023823601	0.57	0.58	0.92	-6.69
CG6551	fu	FBgn0001079	fu	1	6.45	6.05	6.16	6.33	6.09	6.51	6.42	5.97	6.21	6.66	6.74	0.12	6.32643027743996	0.57	0.58	0.92	-6.69
CG42630	Ccdc56	FBgn0261353	Ccdc56	1	4.69	4.24	4.19	4.64	4.06	4.57	4.79	4.71	4.18	4.22	4.06	0.14	4.39660030337771	0.57	0.58	0.92	-6.69
CG1135	Rcd5	FBgn0263832	Rcd5	3	4.64	4.64	5.21	4.39	5.09	5.04	5.37	4.49	4.7	4.53	4.28	0.14	4.76078774995466	0.57	0.58	0.92	-6.69
CG1716	Set2	FBgn0030486	Set2	30	10.49	10.16	10.83	10.88	10.37	10.73	10.45	10.64	11.01	10.88	10.6	0.11	10.6391563077418	0.57	0.58	0.92	-6.69
CG4753	Agpat4	FBgn0036622	Agpat4	1	4.49	4.89	4.87	4.46	4.9	5.25	4.92	5.14	4.75	4.43	4.99	0.13	4.82618962763772	0.57	0.58	0.92	-6.69
CG1444	spidey	FBgn0029975	spidey	3	6.37	6.7	6.52	6.49	6.21	6.76	7.23	6.58	5.82	6.3	6.42	0.14	6.49047302937668	0.56	0.58	0.92	-6.69
CG17122	CG17122	FBgn0036962	CG17122	1	5.22	8.15	4.48	7.32	7.26	7.31	4.1	5.02	3.9	4.68	4.4	0.55	5.62213256356735	0.56	0.59	0.92	-6.69
CG1848	LIMK1	FBgn0283712	LIMK1	2	5.77	4.62	5.75	5.88	4.85	4.77	5.19	4.99	6.08	5.67	5.83	-0.2	5.39942889568721	-0.56	0.58	0.92	-6.69
CG11856	Nup358	FBgn0039302	Nup358	5	7.11	7.3	7.11	7.47	7.22	7.04	7.31	6.89	6.71	6.88	6.9	0.09	7.0857606997007	0.56	0.58	0.92	-6.69
CG11444	CG11444	FBgn0029715	CG11444	3	8.81	8.9	9.1	9.02	8.5	8.86	10.05	9.06	8.78	9.18	9.3	0.17	9.05080768898838	0.56	0.58	0.92	-6.69
CG3714	Naprt	FBgn0031589	Naprt	1	2.19	3.89	1.18	2.49	3.74	3.28	1.62	1.35	2.61	1.75	1.73	0.36	2.34825744930473	0.56	0.59	0.92	-6.69
CG8039	mRpL19	FBgn0037608	mRpL19	1	6.41	5.88	5.81	6.19	5.82	6.36	6.2	6.11	6.07	5.94	6.1	0.11	6.07988219165836	0.56	0.58	0.92	-6.69
CG42236	RanBPM	FBgn0262114	RanBPM	3	5.4	6.09	4.88	5.08	5.76	5.84	5.77	5.26	4.83	5.01	5.28	0.16	5.38343956869706	0.56	0.59	0.92	-6.69
CG6876	Prp31	FBgn0036487	Prp31	15	11.34	11.78	11.34	11.3	11.38	11.83	11.9	11.28	11.73	11.71	11.64	0.12	11.5677251783759	0.56	0.59	0.92	-6.69
CG5596	Mlc1	FBgn0002772	Mlc1	6	10.02	10.95	11.61	9.78	11.7	10.48	10.48	10.56	10.68	10.68	9.98	-0.25	10.6300056423176	-0.56	0.59	0.92	-6.69
CG8877	Prp8	FBgn0033688	Prp8	100	14.39	14.64	14.44	14.4	14.37	14.83	14.83	14.12	14.79	14.72	14.62	0.12	14.5582551951464	0.56	0.59	0.92	-6.69
CG1977	alpha-Spec	FBgn0250789	alpha-Spec	133	13.89	14.52	14.36	14.54	15.24	14.16	13.76	13.57	13.75	14.04	13.73	0.17	14.1433274922241	0.56	0.59	0.92	-6.7
CG9018	CG9018	FBgn0035318	CG9018	18	11.98	12.1	12.45	12.22	12.1	12.12	12.74	11.91	12.15	12.38	12.42	0.12	12.2338767550602	0.56	0.59	0.92	-6.7
CG7421	Nopp140	FBgn0037137	Nopp140	48	15.75	15.54	15.39	15.56	15.15	15.52	15.53	15.61	14.96	14.8	15.08	-0.12	15.3535534405698	-0.56	0.59	0.92	-6.7
CG8409	Su(var)205	FBgn0003607	Su(var)205	10	9.32	9.55	10.06	9.37	10.68	9.93	9.33	9.13	9.39	8.67	8.56	0.18	9.4532808082042	0.56	0.59	0.92	-6.7
CG4415	CG4415	FBgn0031296	CG4415	1	5.24	9.92	4.55	9.01	9.05	8.91	2.98	5.07	4.02	4.97	4.52	0.92	6.20400233339712	0.55	0.59	0.92	-6.7
CG10593	Acer	FBgn0016122	Acer	1	3.82	4.74	2.64	3.97	3.47	5.01	3.7	3.56	2.61	4.04	4.39	0.3	3.81286246478548	0.55	0.59	0.92	-6.7
CG44245	CG44245	FBgn0265180	CG44245	5	5.6	6.47	7.02	6.16	7.35	6.32	6.42	6.57	6.28	6.41	5.84	0.2	6.40279725693004	0.55	0.59	0.92	-6.7
CG17127	CG17127	FBgn0032299	CG17127	3	7.82	9.26	9.64	8.8	9.69	8.96	9.35	9.21	9.53	9.37	7.52	0.3	9.01320270457112	0.55	0.59	0.92	-6.7
CG4527	Slik	FBgn0035001	Slik	1	2.3	2.61	1.64	0.97	2.58	3.26	3.09	3.26	2.28	2.99	3.31	0.29	2.57257040173938	0.55	0.59	0.92	-6.7
CG14441	CG14441	FBgn0029895	CG14441	1	7.15	8.08	7.8	7.79	8.34	7.07	6.72	6.88	6.95	7.46	6.8	-0.2	7.36748332225635	-0.55	0.59	0.92	-6.7
CG4916	me31B	FBgn0004419	me31B	19	12.92	12.26	12.18	12.54	12.34	13.08	12.36	12.05	11.93	11.78	12.06	0.13	12.3177769011805	0.55	0.59	0.92	-6.7
CG11198	ACC	FBgn0033246	ACC	9	7.59	7.94	7.76	7.84	7.77	7.84	7.93	7.37	7.53	7.51	7.59	0.08	7.69787437103179	0.55	0.59	0.92	-6.7
CG44154	koi	FBgn0265003	koi	5	6.71	7.54	7.13	6.62	7.59	7.05	6.68	6.57	6.66	6.34	6.26	-0.14	6.8316935455994	-0.55	0.6	0.92	-6.7
CG9633	RpA-70	FBgn0010173	RpA-70	15	9.67	9.71	9.04	9.62	9.99	9.86	9	9.27	9.37	8.85	8.74	0.14	9.3730591250837	0.54	0.6	0.92	-6.7
CG17520	CkIIalpha	FBgn0264492	CkIIalpha	17	12.42	11.93	12.45	12.54	12.11	12.24	12.61	11.95	12.27	12.4	12.47	0.11	12.3090361125032	0.54	0.6	0.92	-6.7
CG10149	Rpn6	FBgn0028689	Rpn6	3	6.05	5.68	5.64	5.66	5.44	5.74	5.8	6.23	5.48	5.17	5.65	-0.13	5.68573085724385	-0.54	0.6	0.92	-6.7
CG10326	Arl6IP1	FBgn0038453	Arl6IP1	1	4.35	3.15	4.43	4.06	3.27	3.82	4	3.95	3.68	3.93	4.44	-0.18	3.91589326014009	-0.54	0.6	0.92	-6.7
CG5913	CG5913	FBgn0039385	CG5913	9	9.57	10.37	9.52	9.59	10.06	10.22	9.93	9.23	9.75	9.13	8.98	0.14	9.66930346031596	0.54	0.6	0.92	-6.7
CG6700	CG6700	FBgn0032305	CG6700	22	11.06	12.04	11.63	11.09	11.43	12.06	12.43	11.41	11.4	11.89	11.91	0.17	11.6693899321783	0.54	0.6	0.93	-6.71
CG17654	Eno	FBgn0000579	Eno	7	9.13	7	7.97	7.95	7.44	8.1	7.65	8.39	6.86	7.74	7.86	-0.25	7.82613702804531	-0.54	0.6	0.93	-6.71
CG6764	RpL24-like	FBgn0037899	RpL24-like	8	9.47	9.32	9.4	9.45	9.69	9.65	9.26	9.84	8.88	9.08	9.09	0.12	9.37650935009047	0.54	0.6	0.93	-6.71
CG14215	Elys	FBgn0031052	Elys	8	7.77	8.03	8.36	8.04	8.4	8.12	8.06	7.54	7.95	7.65	7.54	0.1	7.95158718809398	0.54	0.6	0.93	-6.71
CG31794	Pax	FBgn0041789	Pax	6	7.69	7.97	8.37	7.22	8.91	7.69	7.49	7.63	7.79	7.46	7.96	-0.18	7.83532814272243	-0.53	0.6	0.93	-6.71
CG8036	CG8036	FBgn0037607	CG8036	6	9.24	7.72	8.19	8.05	7.92	8.45	8.39	8.63	7.51	8.03	8.24	-0.18	8.21453840216414	-0.53	0.6	0.93	-6.71
CG12537	rdx	FBgn0264493	rdx	7	9.49	8.23	8.5	9.18	8.53	8.54	8.06	8.21	8.15	8.26	8.45	-0.16	8.50951992464793	-0.53	0.6	0.93	-6.71
CG14438	sov	FBgn0286831	sov	1	5.33	4.39	5.14	5.16	4.55	4.65	4.89	4.4	5.07	4.75	4.63	-0.14	4.81489221906436	-0.53	0.61	0.93	-6.71
CG12070	Sap-r	FBgn0000416	Sap-r	3	7.19	5.75	5.94	6.37	5.9	6.21	6.04	6.46	6.03	6.25	6.3	-0.16	6.22190675041729	-0.53	0.61	0.93	-6.71
CG13807	CG13807	FBgn0035323	CG13807	1	3.8	4.59	3.78	4.23	3.93	4.46	4.22	3.94	3.06	3.68	3.36	0.15	3.91267346605529	0.53	0.61	0.93	-6.71
CG1142	CG1142	FBgn0037504	CG1142	11	10.64	10.73	10.67	10.71	10.54	10.69	11.19	10.76	10.15	10.27	10.27	0.1	10.6024490933289	0.53	0.61	0.93	-6.71
CG10423	RpS27	FBgn0039300	RpS27	2	10.55	9.96	10.31	10.65	10.11	10.22	10.52	10.03	9.79	10.29	9.95	0.1	10.2164323759992	0.53	0.61	0.93	-6.71
CG9796	GILT1	FBgn0038149	GILT1	1	3.3	3.42	1.68	2.6	3.32	2.94	0.84	0.91	3.29	1.11	1.39	-0.38	2.25556684326958	-0.52	0.61	0.93	-6.71
CG4817	Ssrp	FBgn0010278	Ssrp	20	11.02	11.15	11.02	11.11	11.17	10.9	11.41	11.07	10.85	10.74	10.88	0.08	11.0292770651728	0.52	0.61	0.93	-6.71
CG1832	Clamp	FBgn0032979	Clamp	1	2.94	3.54	2.64	2.72	3.7	3.55	2.93	3.31	2.28	2.86	2.97	0.19	3.04079745172323	0.52	0.61	0.93	-6.71
CG30101	Vajk4	FBgn0050101	Vajk4	4	6.58	8.25	9.24	8	8.83	8.06	8.63	8.27	8.87	9.13	6.64	0.36	8.22760479566015	0.52	0.61	0.93	-6.71
CG5870	beta-Spec	FBgn0250788	beta-Spec	100	13.29	14.08	13.85	13.94	14.83	13.7	13.17	13.09	13.27	13.48	13.13	0.17	13.6203712663955	0.52	0.61	0.93	-6.71
CG1782	Uba1	FBgn0023143	Uba1	1	3.93	1.59	3.55	3.27	2.85	3.57	3.44	3.43	2.39	2.96	2.97	0.26	3.08612322110233	0.52	0.61	0.93	-6.71
CG30193	NA	NA	NA	2	5.39	5.7	5.21	5.45	5.33	5.76	5.58	5.31	5.48	5.18	5.28	0.09	5.42649165090889	0.52	0.61	0.93	-6.72
CG8472	Cam	FBgn0000253	Cam	10	12.49	12.16	12.03	13.52	11.93	11.01	11.11	10.25	10.44	12.15	11.82	-0.33	11.7174002689553	-0.52	0.62	0.94	-6.72
CG12608	CG12608	FBgn0030630	CG12608	9	9.68	9.83	10.01	9.64	9.64	9.95	10.61	9.63	9.71	9.97	10.06	0.12	9.88502747850003	0.51	0.62	0.94	-6.72
CG7762	Rpn1	FBgn0028695	Rpn1	7	8.24	7.46	7.74	7.81	7.81	7.98	8.04	7.59	7.45	7.42	7.58	0.1	7.73776508112363	0.51	0.62	0.94	-6.72
CG17320	ScpX	FBgn0015808	ScpX	1	5.96	4	4.31	5.66	4.58	4.83	5.12	6.12	3.79	4.47	4.94	0.29	4.88786704522331	0.51	0.62	0.94	-6.72
CG6159	Sec10	FBgn0266673	Sec10	1	5.32	4.51	5.81	3.94	4.86	4.91	6.05	5.07	3.3	4.3	5.07	-0.28	4.83155922783706	-0.51	0.62	0.94	-6.72
CG6841	CG6841	FBgn0036828	CG6841	42	12.78	13.22	12.83	12.81	12.8	13.28	13.32	12.61	13.19	13.18	13.11	0.11	13.0109900211678	0.51	0.62	0.94	-6.72
CG2789	Tspo	FBgn0031263	Tspo	1	5.18	4.15	5.41	4.55	4.42	4.53	5.42	5.25	4.19	4.8	5.19	-0.18	4.82562473364287	-0.51	0.62	0.94	-6.72
CG9696	dom	FBgn0020306	dom	1	4.09	4.29	4.98	3.95	4.64	4.11	4.56	3.5	4.16	4.06	3.86	-0.14	4.20040666420167	-0.51	0.62	0.94	-6.72
CG14307	fru	FBgn0004652	fru	1	8.57	8.06	8.77	7.55	7.26	8.41	9.59	8.03	7.1	7.72	8.68	-0.27	8.15810210945946	-0.51	0.62	0.94	-6.72
CG12165	Incenp	FBgn0260991	Incenp	8	8.23	8.34	8.44	8.37	8.66	8.17	8.47	8.17	8.39	8.35	8.48	0.08	8.3693304423668	0.51	0.62	0.94	-6.72
CG4307	ATPsynO	FBgn0016691	ATPsynO	4	7.83	6.42	7.25	6.92	6.91	7.18	7.11	6.97	6.37	6.75	6.64	-0.14	6.94203587148347	-0.51	0.62	0.94	-6.72
CG1401	Cul5	FBgn0039632	Cul5	1	3.94	4.22	4.06	4.08	4.03	4.48	4.16	3.59	4.07	4.08	4.2	0.11	4.0829954306248	0.51	0.62	0.94	-6.72
CG4980	BCAS2	FBgn0039558	BCAS2	7	10.29	10.09	10.38	10.49	10.35	10.45	10.11	9.78	10.44	10.27	10	0.09	10.2416726325971	0.5	0.62	0.94	-6.73
CG12141	LysRS	FBgn0027084	LysRS	1	5.62	4.66	4.77	4.77	5.18	5.29	4.17	4.73	4.84	4.12	4.29	-0.16	4.76681558337384	-0.5	0.62	0.94	-6.73
CG10480	Rcc1	FBgn0002638	Rcc1	6	7.5	8.66	8.88	7.8	9.78	8.88	7.87	7.7	7.93	7.58	7.31	0.24	8.17240163552795	0.5	0.63	0.94	-6.73
CG8798	Lon	FBgn0036892	Lon	1	4.36	4.52	4.27	4.13	4.05	4.58	4.32	4.14	4.52	4.92	4.68	-0.11	4.40658978232623	-0.5	0.63	0.94	-6.73
CG33100	eIF4EHP	FBgn0053100	eIF4EHP	2	7.49	7.12	7.48	7.36	7.16	6.71	7.76	7.27	7.79	7.38	7.26	-0.12	7.34393607881385	-0.5	0.63	0.94	-6.73
CG17454	CG17454	FBgn0039977	CG17454	7	8.85	8.88	8.75	8.94	8.9	9.09	8.7	8.58	8.88	8.56	8.46	0.08	8.78050875977155	0.5	0.63	0.94	-6.73
CG32217	Su(Tpl)	FBgn0014037	Su(Tpl)	3	6.95	6.84	6.63	6.66	6.69	6.23	7.14	6.53	7.52	6.86	7.03	-0.13	6.82427621326086	-0.5	0.63	0.94	-6.73
CG6546	Bap55	FBgn0025716	Bap55	3	6.26	6.47	6.93	6.24	6.79	6.61	7.01	6.47	6.64	6.36	6.42	0.11	6.56425016129181	0.5	0.63	0.94	-6.73
CG10333	CG10333	FBgn0032690	CG10333	44	12.95	13.47	13.1	13.03	12.95	13.42	13.72	12.95	13.29	13.39	13.29	0.11	13.2322026893389	0.5	0.63	0.94	-6.73
CG8986	Twdlbeta	FBgn0033658	Twdlbeta	2	6.78	8.56	9.33	7.85	9.16	8.28	8.92	8.16	8.75	8.79	6.66	0.33	8.29391196505464	0.49	0.63	0.94	-6.73
CG44162	Strn-Mlck	FBgn0265045	Strn-Mlck	5	7.34	8.15	8.21	7.47	8.71	7.99	7.98	7.42	7.26	7.35	7.23	0.14	7.73789690047064	0.5	0.63	0.94	-6.73
CG2109	mRpL44	FBgn0037330	mRpL44	4	7.68	9.11	7.27	8.13	8.66	8.69	7.42	7.53	7.28	6.95	7.22	0.2	7.81203566933902	0.5	0.63	0.94	-6.73
CG5012	mRpL12	FBgn0011787	mRpL12	2	7.58	6.42	6.64	7.51	6.73	7.22	6.65	6.6	6.16	6.03	6.34	0.15	6.71535462896959	0.5	0.63	0.94	-6.73
CG11777	CG11777	FBgn0033527	CG11777	1	5.28	5.48	5.03	4.76	5.02	5.36	5.48	4.58	4.67	4.83	4.98	-0.11	5.04266391818695	-0.49	0.63	0.94	-6.73
CG2210	awd	FBgn0000150	awd	1	7.45	6.34	6.94	7.26	6.41	7.34	7.21	7.56	6.73	7.15	7.33	0.15	7.06446554030129	0.49	0.63	0.94	-6.73
CG5931	l(3)72Ab	FBgn0263599	l(3)72Ab	100	14.3	14.59	14.34	14.31	14.27	14.75	14.72	14.06	14.69	14.64	14.52	0.1	14.4711536248387	0.49	0.63	0.94	-6.73
CG2986	RpS21	FBgn0015521	RpS21	2	9.05	8.31	8.26	8.9	8.58	8.52	8.59	8.42	7.98	7.92	8.13	0.11	8.42189585196536	0.49	0.63	0.94	-6.73
CG4611	CG4611	FBgn0035591	CG4611	1	4.73	4.89	4.56	4.34	4.38	4.73	4.93	4.52	4.8	3.7	4.63	-0.13	4.56582629668196	-0.49	0.63	0.94	-6.73
CG42232	CG42232	FBgn0250754	CG42232	2	5.8	6.16	6.36	5.82	6.81	6.5	5.8	5.72	5.4	5.37	5.44	0.13	5.92674578330962	0.49	0.63	0.94	-6.73
CG4096	CG4096	FBgn0029791	CG4096	1	1.8	3.57	4.15	3.11	3.98	3.57	3.14	3.6	3.3	2.52	1.73	0.28	3.13329792814241	0.49	0.63	0.94	-6.73
CG10811	eIF4G1	FBgn0023213	eIF4G1	63	13.71	13.16	13.59	13.69	13.11	13.03	13.69	13.38	13.45	13.46	13.54	-0.1	13.4364158823911	-0.49	0.63	0.94	-6.73
CG30481	mRpL53	FBgn0050481	mRpL53	3	7.72	7.59	7.18	7.5	7.33	7.88	7.65	7.19	7.06	7.21	7.37	0.09	7.42605247145451	0.49	0.63	0.94	-6.73
CG5381	CG5381	FBgn0032218	CG5381	13	9.49	9.59	9.77	9.62	9.62	9.75	9.77	9.46	9.48	9.86	9.68	0.07	9.64475858057373	0.49	0.63	0.94	-6.73
CG1404	Ran	FBgn0020255	Ran	8	9.34	8.62	9.38	8.74	10.18	9.47	8.73	8.87	8.49	8.35	8.36	0.16	8.95757967145991	0.48	0.64	0.94	-6.74
CG11660	RIOK1	FBgn0036187	RIOK1	1	4.5	4.22	4.45	4.22	4.23	4.56	4.98	4.5	4.3	4.66	4.74	0.11	4.48793693348846	0.49	0.64	0.94	-6.74
CG14617	Cp110	FBgn0031191	Cp110	1	5.71	5.69	5.42	5.9	5.65	5.9	5.36	5.62	5.75	5.87	6.24	0.1	5.73737152764029	0.48	0.64	0.94	-6.74
CG7065	CG7065	FBgn0030091	CG7065	62	15.35	14.49	15.28	15.5	14.65	15.13	15.4	14.61	14.8	15.08	15	0.13	15.027511687968	0.48	0.64	0.94	-6.74
CG7507	Dhc64C	FBgn0261797	Dhc64C	1	3.45	3.19	1.64	3.89	3.18	3.49	1.62	2.65	2.67	1.88	1.51	0.28	2.65111511463686	0.48	0.64	0.94	-6.74
CG14792	sta	FBgn0003517	sta	6	10.55	9.91	9.77	10.54	10.06	10.05	10.06	9.72	9.41	9.37	9.55	0.1	9.90812599509698	0.48	0.64	0.94	-6.74
CG10120	Men	FBgn0002719	Men	5	8.33	7.25	7.03	7.86	7.43	7.69	7.73	7.73	6.88	7.16	7.38	0.14	7.49893236374699	0.48	0.64	0.94	-6.74
CG12214	mlt	FBgn0265512	mlt	1	6	6.06	5.59	5.38	5.71	6.29	5.68	5.79	5.16	5.17	5.79	-0.12	5.69322602843544	-0.48	0.64	0.94	-6.74
CG5394	GluProRS	FBgn0005674	GluProRS	1	4.79	4.25	4.02	4.41	4.38	4.49	3.5	3.87	3.26	3.71	2.84	-0.16	3.95709847282934	-0.48	0.64	0.94	-6.74
CG11219	PIP82	FBgn0024943	PIP82	1	4.87	9.21	4.29	6.25	8.03	8.19	4.45	5.87	3.96	4.65	3.88	0.61	5.78580060094817	0.47	0.65	0.94	-6.74
CG42231	CG42231	FBgn0087041	CG42231	1	5.27	4.97	4.75	5.46	4.59	5.17	5.21	5.1	4.53	4.87	4.98	0.11	4.9905965722863	0.48	0.64	0.94	-6.74
CG6226	Fkbp39	FBgn0013269	Fkbp39	14	12.52	12.82	13.11	12.83	13.78	12.98	12.28	12.45	12.59	12.2	11.83	0.15	12.6728505502328	0.48	0.64	0.94	-6.74
CG13551	CG13551	FBgn0040660	CG13551	2	7.9	4.93	5.36	6.49	5.08	5.88	5.32	7.47	4.77	5.45	6.01	-0.37	5.87922969919662	-0.47	0.65	0.94	-6.74
CG34413	NKAIN	FBgn0085442	NKAIN	1	3.54	3.64	3.61	3.84	3.55	3.77	3.63	3.85	3.87	3.51	3.57	0.1	3.67092491720309	0.48	0.64	0.94	-6.74
CG8983	ERp60	FBgn0033663	ERp60	5	8.82	6.41	7.84	7.34	7.02	7.77	7.68	8.14	6.7	7.22	7.18	-0.24	7.4647553044355	-0.47	0.65	0.94	-6.74
CG5378	Rpn7	FBgn0028688	Rpn7	1	5.23	4.09	4.45	4.5	4.41	4.61	4.26	4.39	3.57	3.35	3.7	-0.14	4.23205558126604	-0.47	0.64	0.94	-6.74
CG7010	Pdha	FBgn0028325	Pdha	2	4.48	4.22	4.58	4.16	4.54	4.74	3.77	4.09	3.5	4.09	3.98	-0.12	4.19552796102202	-0.47	0.64	0.94	-6.74
CG6058	Ald1	FBgn0000064	Ald1	1	4.12	2.79	3.02	3.43	2.07	3.76	3.05	3.23	2.33	3.01	1.78	-0.23	2.96230136081821	-0.47	0.64	0.94	-6.74
CG10125	zpg	FBgn0024177	zpg	1	5.86	5.94	5.6	6.33	5.51	5.57	5.25	4.47	4.89	5.43	5.34	-0.14	5.47297123110773	-0.47	0.64	0.94	-6.74
CG13890	Dci	FBgn0035169	Dci	1	4.22	2.81	4.74	3.54	3.49	4.23	5.37	4.08	4.15	3.61	3.94	0.24	4.01672354981499	0.47	0.64	0.94	-6.74
CG4447	mRRF1	FBgn0035980	mRRF1	5	8.14	8.14	8.19	8.14	7.99	8.25	8.55	8.06	8.14	8.24	8.29	0.08	8.19427275351626	0.47	0.64	0.94	-6.74
CG5366	Cand1	FBgn0027568	Cand1	3	7.22	7.19	7.06	7.29	6.91	7.32	7.45	7.03	6.72	7.08	7.08	0.08	7.12251783714039	0.47	0.64	0.94	-6.74
CG10159	BEAF-32	FBgn0015602	BEAF-32	9	9.53	10.03	9.8	9.76	9.72	9.75	10.28	10.02	9.66	9.87	9.57	0.09	9.81670031924063	0.47	0.64	0.94	-6.74
CG9623	if	FBgn0001250	if	11	9.43	9.56	9.94	9.17	10.2	9.59	9.15	9.2	9.26	9.07	8.72	-0.12	9.3920486021912	-0.47	0.65	0.94	-6.74
CG9032	sun	FBgn0014391	sun	2	9.4	5.47	7.12	7.87	5.99	6.61	7.18	8.76	6.28	7.06	7	-0.41	7.15675622439878	-0.47	0.65	0.94	-6.74
CG10718	neb	FBgn0004374	neb	1	3.33	4.34	3.64	3.58	3.56	4.39	4.19	3.24	4.18	3.85	4.35	0.16	3.8782272119253	0.47	0.65	0.94	-6.74
CG4886	cyp33	FBgn0028382	cyp33	4	8.11	7.97	8.14	8.2	7.9	8.23	8.24	7.84	8.04	7.87	7.95	0.07	8.04339465141318	0.47	0.65	0.94	-6.74
CG32789	HIP	FBgn0260484	HIP	1	5.19	2.53	3.97	3.42	3.06	3.91	4.12	4.66	2.88	4.22	3.76	-0.27	3.79234367365919	-0.47	0.65	0.94	-6.74
CG10712	Chro	FBgn0044324	Chro	12	8.71	9.29	9.55	8.95	9.77	9.21	9.23	8.91	8.87	8.72	8.58	0.11	9.07218284617877	0.46	0.65	0.94	-6.75
CG1088	Vha26	FBgn0283535	Vha26	2	6.18	4.97	4.95	4.71	6.1	5.45	4.43	5.16	4.7	4.34	4.7	-0.19	5.06227712854638	-0.46	0.65	0.94	-6.75
CG10377	Hrb27C	FBgn0004838	Hrb27C	7	9.31	8.72	8.57	8.61	9.25	9.42	8.68	9.25	8.82	8.3	8.77	0.13	8.88185914863799	0.46	0.65	0.94	-6.75
CG4849	CG4849	FBgn0039566	CG4849	40	12.9	13.21	12.96	12.87	12.89	13.35	13.36	12.68	13.29	13.21	13.14	0.09	13.0778305469122	0.46	0.65	0.94	-6.75
CG12519	CG12519	FBgn0036872	CG12519	2	5.5	7.2	7.82	6.01	6.98	6.29	7.03	7.38	7.43	7.71	5.88	-0.26	6.83849330094493	-0.46	0.66	0.95	-6.75
CG7111	Rack1	FBgn0020618	Rack1	11	11.52	10.6	10.83	11.51	10.89	10.98	10.96	10.59	10.39	10.48	10.52	0.1	10.843164347718	0.45	0.66	0.95	-6.75
CG13049	CG13049	FBgn0036592	CG13049	3	5.68	6.62	8.42	5.84	8.05	6.96	8.22	8.02	8.47	8.25	6.27	0.36	7.34580003218459	0.45	0.66	0.95	-6.75
CG13148	CG13148	FBgn0033767	CG13148	1	5.45	5.8	5.23	5.1	5.37	5.74	5.39	5.19	4.86	4.95	5.17	-0.09	5.29594881368869	-0.45	0.66	0.95	-6.75
CG8722	Nup44A	FBgn0033247	Nup44A	1	3.72	3.98	4.02	3.54	3.93	4	3.73	4.04	3.41	4.06	3.84	-0.11	3.84365790713689	-0.45	0.66	0.95	-6.75
CG30428	CG30428	FBgn0050428	CG30428	1	6.94	7.53	4.55	6.42	7.23	7.54	5.5	6.54	5.1	5.36	4.77	0.33	6.13545108116397	0.45	0.66	0.95	-6.75
CG17927	Mhc	FBgn0264695	Mhc	149	15.23	16.35	16.68	15.27	16.89	15.84	15.62	15.81	15.73	15.82	15.21	-0.18	15.8587762157049	-0.45	0.66	0.95	-6.75
CG9155	Myo61F	FBgn0010246	Myo61F	38	12.39	12.66	12.35	13.89	12.9	12.02	11.94	11.08	10.98	12.44	12.29	0.22	12.2665453277598	0.45	0.66	0.95	-6.75
CG8994	exu	FBgn0000615	exu	21	11.81	10.82	11.67	11.47	11.34	11.54	10.92	10.77	11.14	10.63	11.16	-0.11	11.2071999587772	-0.45	0.66	0.95	-6.75
CG1137	CG1137	FBgn0037454	CG1137	1	3.61	7.53	2.27	4.91	6.93	7.04	1.67	1.99	1.03	3.2	1.39	0.67	3.77905880180003	0.44	0.67	0.95	-6.75
CG7208	CG7208	FBgn0038575	CG7208	7	8.21	9.04	7.81	8.35	8.46	7.94	9.23	8.23	8.07	8.08	8.46	0.14	8.35434424340422	0.45	0.66	0.95	-6.75
CG5363	Cdk1	FBgn0004106	Cdk1	1	5.21	5.82	4.89	5.02	5.36	5.29	6.06	5.35	4.85	4.9	5.14	0.12	5.26245720506344	0.45	0.66	0.95	-6.75
CG14517	beta4GalNAcTB	FBgn0039625	beta4GalNAcTB	1	3.61	3.41	3.25	3.43	2.98	3.35	3.38	3.37	2.46	3.26	3.76	-0.14	3.29780231972731	-0.45	0.66	0.95	-6.75
CG8266	Sec31	FBgn0033339	Sec31	1	2.07	1.51	2.72	1.6	2.07	2.55	3.05	1.73	2.16	2.66	1.04	0.22	2.10598994604072	0.44	0.67	0.95	-6.76
CG9004	CG9004	FBgn0035336	CG9004	10	7.87	8.12	8.23	7.83	7.55	7.8	8.65	8.16	7.38	7.58	7.83	-0.12	7.90842008508976	-0.44	0.67	0.95	-6.76
CG16941	Sf3a1	FBgn0266917	Sf3a1	20	10.8	10.99	11.28	10.79	10.82	10.83	11.22	10.19	11.31	10.98	10.96	-0.11	10.9250353200762	-0.44	0.67	0.95	-6.76
CG11148	Gyf	FBgn0039936	Gyf	39	11.17	11.04	11.18	11.19	10.9	10.66	11.44	11.04	11.36	11.08	10.98	-0.08	11.0933354594424	-0.44	0.67	0.95	-6.76
CG7546	CG7546	FBgn0035793	CG7546	3	5.54	5.36	4.91	5.49	5.01	5.38	5.64	5.44	4.6	4.9	5.04	0.11	5.20914244571221	0.44	0.67	0.95	-6.76
CG1019	Mlp84B	FBgn0014863	Mlp84B	1	6.04	7.86	5.9	6.22	7.25	7.52	6.25	6.08	5.53	5.64	5.74	0.21	6.36566370666522	0.44	0.67	0.95	-6.76
CG5268	blp	FBgn0038387	blp	5	8.51	7.86	8.08	8.25	7.91	8.28	8.66	8.68	7.5	7.92	8.41	0.12	8.18837735612768	0.44	0.67	0.95	-6.76
CG5166	Atx2	FBgn0041188	Atx2	5	8.59	7.75	7.75	8.17	7.94	7.9	7.75	7.83	7.99	7.64	7.85	-0.09	7.92227073787035	-0.44	0.67	0.95	-6.76
CG7897	Gp210	FBgn0266580	Gp210	2	3.68	4.16	2.46	4.61	4.32	4.49	1.5	3.31	3.29	2.85	2.85	0.3	3.41117297941124	0.43	0.68	0.95	-6.76
CG7834	CG7834	FBgn0039697	CG7834	1	4.82	4.24	4.41	4.59	4.62	4.82	4.27	4.47	4.27	4.3	4.4	0.09	4.47421707749168	0.43	0.67	0.95	-6.76
CG2182	CG2182	FBgn0037360	CG2182	1	5.2	4.4	4.46	4.57	4.28	5.03	4.42	4.12	4.12	4.35	4.68	-0.11	4.51209827740436	-0.43	0.67	0.95	-6.76
CG12202	Naa15-16	FBgn0031020	Naa15-16	1	4.42	3.67	3.43	4.13	3.65	3.64	3.42	3.05	3.27	3.38	3.78	-0.13	3.62161954455431	-0.43	0.68	0.95	-6.76
CG1522	NA	NA	NA	1	3.23	3.04	3.34	3.08	3.08	3.46	3.67	3.63	2.97	2.84	3.45	0.12	3.2524338431347	0.43	0.68	0.95	-6.76
CG4729	Agpat3	FBgn0036623	Agpat3	7	7.62	8.17	8.07	7.64	8.01	8.25	8.27	7.62	7.73	7.84	7.98	0.09	7.92696847837126	0.43	0.68	0.95	-6.76
CG32435	chb	FBgn0021760	chb	28	11.16	10.87	11.16	11.02	10.76	10.88	11.31	10.85	10.97	10.97	11.1	-0.07	11.0037127875437	-0.43	0.68	0.95	-6.76
CG42615	CG42615	FBgn0261267	CG42615	1	2.27	1.79	2.74	1.04	3.09	2.23	1.89	2.03	2.33	2.66	1.62	-0.2	2.15437324000545	-0.42	0.68	0.95	-6.76
CG18076	shot	FBgn0013733	shot	56	11.07	10.95	10.78	11.75	11.06	10.64	10.71	10.29	10.3	10.76	10.66	0.11	10.8154274458034	0.42	0.68	0.95	-6.76
CG5965	woc	FBgn0010328	woc	1	2.99	3.49	3.61	3.45	3.56	3.42	3.47	3.28	2.69	2.57	3.19	0.11	3.24579236158238	0.42	0.68	0.95	-6.76
CG42497	CG42497	FBgn0260223	CG42497	1	1.47	1.83	1.68	1.96	0.66	2.96	2.12	2.73	0.42	2.66	1.62	0.26	1.82875728018988	0.42	0.68	0.95	-6.76
CG44250	CG44250	FBgn0265185	CG44250	1	3.15	1.72	3.22	2.04	3.07	2.85	1.79	1.82	0.66	2.75	3.24	-0.26	2.39121064540798	-0.42	0.68	0.95	-6.76
CG12818	CG12818	FBgn0037809	CG12818	5	7.63	7.63	7.65	7.65	7.13	7.43	7.98	7.76	7.38	7.53	7.81	-0.09	7.59892909553752	-0.42	0.68	0.95	-6.76
CG14095	CG14095	FBgn0036870	CG14095	3	7.62	8.2	8.87	7.85	8.85	8.28	8.55	8.38	8.58	8.38	7.32	0.15	8.26152942703815	0.42	0.68	0.95	-6.77
CG8002	rictor	FBgn0031006	rictor	3	6.06	5.98	5.96	6	5.9	6.59	5.92	5.14	5.94	5.94	5.34	0.1	5.88805842231566	0.42	0.68	0.95	-6.77
CG16865	CG16865	FBgn0028919	CG16865	13	12.89	12.93	12.81	12.89	12.66	13.01	13.23	12.89	12.93	13.05	13.16	0.07	12.9513709976644	0.42	0.68	0.95	-6.77
CG10034	tj	FBgn0000964	tj	1	3.77	3.36	3.89	3.66	3.81	4.43	3.28	3.95	4.07	3.84	3.58	0.12	3.78517922546214	0.42	0.68	0.95	-6.77
CG4360	CG4360	FBgn0038787	CG4360	1	1.47	1.75	3.09	2.46	3.13	1.81	1.84	1.82	2.74	1.41	2.06	0.21	2.14354159585412	0.42	0.68	0.95	-6.77
CG16757	Spn	FBgn0010905	Spn	10	8.63	7.95	8.13	8.94	7.64	7.81	8.07	7.69	7.39	7.99	7.92	-0.12	8.01337003689192	-0.42	0.68	0.95	-6.77
CG8548	Kap-alpha1	FBgn0024889	Kap-alpha1	6	8.32	8.35	8.49	8.43	8.35	8.24	8.29	8.12	8.26	8.06	8.04	-0.06	8.26863480529728	-0.42	0.68	0.95	-6.77
CG7757	Prp3	FBgn0036915	Prp3	29	12.24	12.74	12.32	12.25	12.29	12.71	12.86	12.22	12.67	12.64	12.56	0.09	12.5004897909637	0.41	0.69	0.95	-6.77
CG5746	CG5746	FBgn0039186	CG5746	9	12.4	11.8	12.77	12.67	12.02	12.11	12.94	12.21	12.4	12.55	12.58	0.11	12.4031017931405	0.41	0.69	0.95	-6.77
CG1763	nod	FBgn0002948	nod	1	4.67	3.65	3.55	4.92	3.43	3.91	4.17	4.06	3.71	3.66	3.58	0.15	3.93613106201546	0.41	0.69	0.95	-6.77
CG3919	CG3919	FBgn0036423	CG3919	1	4.4	4.16	4.48	4.72	3.93	4.4	3.93	3.98	4.07	3.64	3.9	-0.1	4.14765214216743	-0.41	0.69	0.95	-6.77
CG3193	crn	FBgn0000377	crn	20	10.75	10.75	10.96	10.82	10.72	11.13	10.91	10.44	11.03	10.76	10.68	0.07	10.8129411072954	0.41	0.69	0.95	-6.77
CG14059	Ilp8	FBgn0036690	Ilp8	2	7.31	6.73	5.53	6.68	6.41	6.08	6.38	6.44	6.48	6.32	6.62	-0.13	6.45420782870522	-0.41	0.69	0.95	-6.77
CG33103	Ppn	FBgn0003137	Ppn	21	11.82	12.64	12.96	11.99	13.16	12.65	12.6	11.91	12.56	12.18	11.84	0.13	12.3901791864328	0.41	0.69	0.95	-6.77
CG7020	DIP2	FBgn0024806	DIP2	1	6.61	6.9	6.46	5.79	6.6	7.02	6.78	6.57	6.23	6	6.19	-0.11	6.46689931419833	-0.41	0.69	0.95	-6.77
CG33309	CG33309	FBgn0053309	CG33309	1	7.09	7.75	8.21	6.86	8.47	7.87	6.82	7.35	6.67	6.72	6.13	-0.18	7.26748901349439	-0.41	0.69	0.95	-6.77
CG12880	CG12880	FBgn0046258	CG12880	5	8.88	8.25	8.88	8.67	8.27	8.5	8.88	8.65	8.72	9.06	9.3	-0.09	8.73385348832893	-0.41	0.69	0.95	-6.77
CG1828	dre4	FBgn0002183	dre4	31	11.47	11.57	11.37	11.51	11.57	11.3	11.73	11.49	11.25	11.19	11.33	0.06	11.4338319855609	0.4	0.69	0.95	-6.77
CG12234	Ranbp21	FBgn0031051	Ranbp21	5	7.35	7.43	7.72	7.47	7.23	7.71	7.96	6.96	7.3	7.49	7.77	0.09	7.49027797394064	0.4	0.69	0.95	-6.77
CG17870	14-3-3zeta	FBgn0004907	14-3-3zeta	9	9.49	9.09	8.94	9.15	9.16	8.93	9.17	9.3	8.96	8.91	8.89	-0.07	9.08919768831084	-0.4	0.69	0.95	-6.77
CG2707	fs(1)Ya	FBgn0000927	fs(1)Ya	2	5.6	5.22	5.09	5.95	4.84	4.87	5.07	4.75	4.8	5.61	5.12	-0.12	5.17403778682203	-0.4	0.7	0.95	-6.77
CG10230	Rpn9	FBgn0028691	Rpn9	1	5.71	5.27	4.94	5.32	5.19	5.42	5.65	5.29	4.8	4.94	5.05	0.09	5.23422586087589	0.4	0.7	0.95	-6.77
CG9541	CG9541	FBgn0032083	CG9541	1	5.35	4.62	5.75	5.21	4.81	5.28	6.31	5.07	4.01	4.94	5.39	0.16	5.15899129961809	0.4	0.7	0.95	-6.77
CG43338	CG43338	FBgn0263079	CG43338	1	6.93	7.25	6.88	6.91	7.2	7.29	6.96	6.88	6.56	6.52	6.6	0.07	6.90639161812009	0.4	0.7	0.95	-6.77
CG17369	Vha55	FBgn0005671	Vha55	2	6.66	6.15	5.67	5.61	6.53	5.94	6.13	6.04	5.44	5.59	5.54	-0.11	5.93628592590535	-0.4	0.7	0.95	-6.78
CG5809	CaBP1	FBgn0025678	CaBP1	1	4.81	4.53	3.99	4.28	4.06	4.76	4.27	4.4	3.96	4.02	4.34	-0.1	4.31032685306661	-0.4	0.7	0.95	-6.78
CG5374	CCT1	FBgn0003676	CCT1	7	9.15	8.38	8.52	8.86	8.6	8.55	8.42	8.31	8.13	8.11	8.11	-0.08	8.46490992025668	-0.4	0.7	0.95	-6.78
CG6610	CG6610	FBgn0035675	CG6610	2	8.5	9.02	8.47	8.49	8.57	9.06	8.94	8	8.91	8.84	8.69	0.1	8.68114271822616	0.4	0.7	0.95	-6.78
CG12750	ncm	FBgn0086707	ncm	24	11.4	11.38	11.57	11.22	11.08	11.6	11.63	11.18	11.23	11.28	11.24	-0.07	11.3469631149051	-0.39	0.7	0.95	-6.78
CG1548	cathD	FBgn0029093	cathD	5	8.57	7.67	7.63	7.96	8.04	8.31	7.9	8.43	7.76	7.78	7.92	0.1	7.99776004310431	0.39	0.7	0.95	-6.78
CG31716	Cnot4	FBgn0051716	Cnot4	5	7.61	7.03	7.03	7.52	7.28	7.24	7.2	7.21	7.52	6.86	6.92	0.08	7.22051418047336	0.39	0.7	0.95	-6.78
CG34192	robls54B	FBgn0263233	robls54B	1	8.07	8.51	8.18	8.3	8.05	8.39	8.54	8.26	8.03	8.27	8.34	0.07	8.26814745606858	0.39	0.7	0.95	-6.78
CG2331	TER94	FBgn0286784	TER94	11	9.9	8.57	8.94	9.16	8.95	9.21	8.77	9.11	8.18	8.41	8.5	-0.12	8.88143607539105	-0.39	0.7	0.95	-6.78
CG4020	CG4020	FBgn0029821	CG4020	1	6.67	6.33	6.65	7.49	6.23	6.35	6.65	6.33	5.7	6.83	6.65	0.13	6.53498673157129	0.39	0.7	0.95	-6.78
CG12052	lola	FBgn0283521	lola	5	8.31	8.33	8.54	8.33	8.52	8.04	8.44	8.09	8.22	8.03	8.17	-0.06	8.2745771712488	-0.39	0.7	0.95	-6.78
CG17436	vtd	FBgn0260987	vtd	1	6.12	6.18	6.67	6.39	6.39	6.54	6.27	6.29	5.78	5.94	6.08	0.07	6.23961042904807	0.39	0.7	0.95	-6.78
CG32593	Flo2	FBgn0264078	Flo2	8	8.65	8.85	9.31	8.24	9.76	8.8	8.45	8.79	8.82	8.78	8.36	-0.12	8.80182307660669	-0.39	0.7	0.95	-6.78
CG6958	Nup133	FBgn0039004	Nup133	2	4.84	5.05	5.5	5.4	5.59	4.95	4.95	4.74	4.89	4.36	4.59	0.09	4.98768343603241	0.39	0.7	0.95	-6.78
CG14360	Or88a	FBgn0038203	Or88a	1	6.9	6.73	6.87	5.71	6.42	7.09	7.51	7.26	6.04	6.48	6.98	-0.15	6.72826327045935	-0.39	0.7	0.95	-6.78
CG17949	His2B:CG17949	FBgn0061209	His2B:CG17949	9	12.54	12.85	13.9	12.88	14.05	13.25	12.78	12.8	12.71	12.5	12.03	0.14	12.933882138407	0.39	0.7	0.95	-6.78
CG10119	LamC	FBgn0010397	LamC	25	10.05	10.63	10.75	10.29	11.4	10.47	10.22	10.35	10.51	10.02	9.66	0.12	10.3946015658503	0.39	0.71	0.95	-6.78
CG5190	rswl	FBgn0034351	rswl	17	10.99	10.74	10.92	10.89	10.4	10.9	11.06	10.7	10.41	10.55	10.42	-0.07	10.725272887942	-0.39	0.71	0.95	-6.78
CG11606	Rpp30	FBgn0283652	Rpp30	3	7.42	6.67	6.95	7.64	7.19	7.19	6.43	6.37	6.44	6.21	6.42	0.1	6.81151886558275	0.39	0.71	0.95	-6.78
CG7070	PyK	FBgn0267385	PyK	11	9.93	9.48	9.65	9	9.98	9.41	9.95	9.52	9.21	8.95	8.7	-0.1	9.43277503389184	-0.39	0.71	0.95	-6.78
CG1676	cactin	FBgn0031114	cactin	40	14.02	14.06	13.99	14	13.79	14.18	14.41	13.92	14.05	14.21	14.29	0.07	14.0827867435303	0.39	0.71	0.95	-6.78
CG17255	nocte	FBgn0261710	nocte	45	11.84	11.69	11.45	11.97	11.73	11.07	12.29	11.55	12.09	11.52	11.68	0.1	11.7157708763968	0.39	0.71	0.95	-6.78
CG33129	CG33129	FBgn0053129	CG33129	12	10.71	10.83	10.51	10.59	10.57	10.95	10.87	10.22	10.12	10.1	10.4	0.06	10.5345797077061	0.39	0.71	0.95	-6.78
CG16724	tra	FBgn0003741	tra	3	7.84	6.85	7.69	7.77	6.89	7.34	7.43	7.02	7.05	7.51	7.42	-0.1	7.34631664252485	-0.39	0.71	0.95	-6.78
CG14206	RpS10b	FBgn0285947	RpS10b	11	11.78	10.99	11.16	11.76	11.23	11.35	11.22	10.86	10.77	10.81	10.91	0.08	11.1654353244462	0.39	0.71	0.95	-6.78
CG3756	CG3756	FBgn0031657	CG3756	5	7.69	7.97	7.88	7.6	7.88	7.82	8.4	7.57	7.67	7.37	7.56	0.07	7.76431973474405	0.39	0.71	0.95	-6.78
CG10542	Bre1	FBgn0086694	Bre1	12	8.81	9.37	8.67	9.03	9.04	8.81	9.24	8.69	9.26	8.62	8.85	0.08	8.94497222702638	0.38	0.71	0.95	-6.78
CG18426	ytr	FBgn0021895	ytr	11	13.33	13.46	13.29	13.42	13.03	13.53	13.76	13.19	12.88	13.31	13.3	0.08	13.3190560383111	0.38	0.71	0.95	-6.78
CG11254	mael	FBgn0016034	mael	3	7.22	7.33	7.45	7.22	7.28	7.2	7.41	7.14	7.44	7.22	7.26	-0.06	7.2875524215671	-0.38	0.71	0.95	-6.78
CG3642	Clp	FBgn0015621	Clp	2	6.17	6.64	6.35	6.17	6.33	6.42	6.94	5.91	6.33	6.15	6.25	0.08	6.33302570808057	0.38	0.71	0.95	-6.78
CG3455	Rpt4	FBgn0028685	Rpt4	2	5.86	4.85	4.96	5.34	4.99	5.14	5.03	4.98	4.39	4.77	4.39	-0.1	4.97356475874334	-0.38	0.71	0.95	-6.78
CG6533	Cp16	FBgn0000356	Cp16	7	12.9	7.74	8.05	9.01	9.35	8.86	8.81	13.73	8.98	9.01	12.65	-0.56	9.91643851762258	-0.38	0.72	0.95	-6.78
CG11527	Tig	FBgn0011722	Tig	49	10.87	11.05	11.84	10.63	11.79	11.18	10.97	10.92	10.79	10.83	10.35	-0.11	11.0197623760543	-0.38	0.71	0.95	-6.78
CG4236	Caf1-55	FBgn0263979	Caf1-55	6	8.37	8.87	9.04	8.42	9.17	8.69	9.1	8.72	8.41	8.41	8.36	0.08	8.68742160315994	0.38	0.71	0.95	-6.78
CG10653	hook	FBgn0001202	hook	2	6.43	5.14	5.18	5.65	5.25	5.25	5.72	6.01	5.39	5.41	5.42	-0.12	5.53097472050738	-0.38	0.71	0.95	-6.78
CG6833	CG6833	FBgn0036405	CG6833	2	5.82	6.27	6.47	6.12	6.7	6.12	6.13	5.85	5.95	5.62	5.53	0.08	6.05256819303184	0.38	0.71	0.95	-6.78
CG4260	AP-2alpha	FBgn0264855	AP-2alpha	14	8.87	9.38	8.81	8.82	9.28	9.47	8.87	8.53	9.07	8.51	8.48	0.09	8.91579560199728	0.38	0.71	0.95	-6.78
CG10324	CG10324	FBgn0038454	CG10324	23	12.2	12.74	12.3	12.18	12.17	12.6	13.06	12.4	12.32	12.63	12.73	0.09	12.4847513449125	0.38	0.71	0.95	-6.78
CG4901	CG4901	FBgn0032194	CG4901	5	7.37	7.61	7.36	7.08	7.63	7.66	7.68	7.12	7.05	6.88	7.1	0.07	7.32139553186844	0.38	0.71	0.95	-6.78
CG4452	CG4452	FBgn0035981	CG4452	1	5	5.31	5.25	5.16	5.12	5.07	5.76	4.97	4.59	5.33	5.32	0.09	5.16827103843276	0.38	0.71	0.95	-6.78
CG1101	Ref1	FBgn0010774	Ref1	21	14.03	14.12	13.93	14.03	13.64	13.8	14.35	14.29	13.92	13.85	14.01	-0.07	13.9957082633258	-0.38	0.71	0.95	-6.78
CG9553	chic	FBgn0000308	chic	3	5.75	4.87	4.59	4.81	5.06	5.27	5.71	5.61	4.12	4.96	5.27	0.14	5.09264684103068	0.38	0.71	0.95	-6.78
CG43443	hts	FBgn0263391	hts	34	11.56	12.16	12	12.24	12.74	11.71	11.36	11.17	11.37	11.6	11.3	0.11	11.746852524567	0.37	0.71	0.95	-6.79
CG1242	Hsp83	FBgn0001233	Hsp83	26	12.63	11.29	11.78	11.9	11.67	12	11.59	11.73	10.96	11.17	11.23	-0.11	11.630681588616	-0.37	0.72	0.95	-6.79
CG7833	Orc5	FBgn0015271	Orc5	2	5.51	5.98	6.1	5.43	6.6	6.16	5.67	5.76	5.72	5.51	5.24	0.1	5.78933184463284	0.37	0.72	0.95	-6.79
CG3637	Cortactin	FBgn0025865	Cortactin	1	3.53	2.86	3.12	3.98	2.82	3.49	2.89	3.37	2.85	3.01	2.84	0.12	3.15911513424072	0.37	0.72	0.95	-6.79
CG12437	raw	FBgn0003209	raw	1	5.65	5.55	5.77	5.8	5.35	5.85	5.91	5.93	5.37	5.67	5.63	0.07	5.67971237447057	0.37	0.72	0.95	-6.79
CG2508	Cdc23	FBgn0032863	Cdc23	2	5.53	4.75	4.23	5.12	4.79	4.73	5.1	4.86	4.73	4.81	4.95	0.1	4.87098931536968	0.37	0.72	0.95	-6.79
CG11271	RpS12	FBgn0286213	RpS12	1	10.01	9.26	9.26	9.98	9.51	9.65	9.24	9.14	8.75	8.87	9.02	0.08	9.33506475563013	0.37	0.72	0.95	-6.79
CG4429	eIF4H1	FBgn0262734	eIF4H1	10	10.93	10.84	10.66	10.87	10.75	10.86	11	10.82	11.13	10.6	10.73	0.06	10.8356173682804	0.37	0.72	0.95	-6.79
CG1553	Nop17l	FBgn0033224	Nop17l	6	7.67	7.84	7.88	7.77	7.63	7.88	8.13	7.5	7.4	7.52	7.42	0.06	7.69309733608546	0.37	0.72	0.95	-6.79
CG1915	sls	FBgn0086906	sls	154	12.83	13.35	14.05	12.86	14.09	13.17	13.03	13.12	13.07	12.98	12.46	-0.12	13.1825152144008	-0.37	0.72	0.95	-6.79
CG32479	Usp10	FBgn0052479	Usp10	5	8.41	7.78	8.28	8.23	8.03	7.33	8.61	7.71	8.38	8.1	8.09	-0.1	8.08629006346332	-0.37	0.72	0.95	-6.79
CG3029	or	FBgn0003008	or	4	7.14	7.46	7.62	7.13	7.25	7.44	8.15	7.09	7.26	7.31	7.54	0.09	7.40027000189038	0.37	0.72	0.95	-6.79
CG4586	CG4586	FBgn0029924	CG4586	16	10.13	8.09	8.25	9.16	8.12	8.73	8.39	11.79	9.37	9.82	10.13	-0.23	9.27020844155609	-0.36	0.72	0.95	-6.79
CG1965	CG1965	FBgn0037466	CG1965	26	11.12	11.25	11.15	11.21	10.81	11.5	11.46	10.75	11.06	11.28	11.16	0.07	11.1580722950532	0.36	0.72	0.95	-6.79
CG8947	26-29-p	FBgn0250848	26-29-p	8	9.93	9.32	9.37	9.72	9.45	9.58	9.65	9.57	9.43	9.61	9.57	0.06	9.56383773618126	0.36	0.72	0.95	-6.79
CG3971	Baldspot	FBgn0260960	Baldspot	6	8.62	8.3	8.84	8.6	8.19	8.73	9.18	8.47	8.23	8.69	8.92	0.09	8.61744042481654	0.36	0.72	0.95	-6.79
CG6453	GCS2beta	FBgn0032643	GCS2beta	1	4.37	3.18	3.22	2.81	3.2	3.91	3.64	3.1	1.37	2.96	4.03	-0.2	3.25449857761725	-0.36	0.72	0.95	-6.79
CG8991	Sobp	FBgn0033654	Sobp	1	5.2	4.87	5.1	5.5	4.56	5.29	5.24	5.26	4.56	4.89	4.92	0.09	5.03451151984355	0.36	0.72	0.95	-6.79
CG5482	zda	FBgn0034368	zda	1	2.19	1.72	2.5	1.96	2.7	1.55	2.98	3.18	2.61	1.84	1.91	0.16	2.28623731864972	0.36	0.72	0.95	-6.79
CG1639	l(1)10Bb	FBgn0001491	l(1)10Bb	5	9.36	9.57	9.59	9.57	9.47	9.87	9.38	8.89	9.55	9.21	9.18	0.07	9.42096613755243	0.36	0.73	0.95	-6.79
CG1575	CG1575	FBgn0029999	CG1575	12	10.03	9.69	10.25	10.23	9.75	9.94	10.31	10.11	9.88	10.29	10.2	0.07	10.0609804140219	0.36	0.73	0.95	-6.79
CG13887	CG13887	FBgn0035165	CG13887	1	6.45	5.92	6.29	6.55	5.84	6.64	6.19	6.93	6.23	6.65	6.76	0.09	6.4031108090523	0.36	0.73	0.95	-6.79
CG11579	arm	FBgn0000117	arm	2	6.91	6.39	7.44	6.58	6.55	6.91	8.17	6.68	6.05	6.5	7.04	0.14	6.83712161630743	0.36	0.73	0.95	-6.79
CG9247	Nbr	FBgn0032924	Nbr	7	8.65	8.69	9.16	8.67	8.58	9.03	9.34	8.49	8.76	8.63	8.88	0.08	8.80711820361848	0.36	0.73	0.96	-6.79
CG32417	Myt1	FBgn0040298	Myt1	2	4.82	4.53	5.08	4.68	4.71	4.94	5.2	4.86	4.61	4.52	4.95	0.07	4.8075582636487	0.36	0.73	0.96	-6.79
CG18319	ben	FBgn0000173	ben	3	7.48	7.55	6.96	6.93	7.7	7.95	7.11	7.12	7.37	6.77	7.08	0.09	7.27442293488967	0.35	0.73	0.96	-6.79
CG6517	Cp18	FBgn0000357	Cp18	6	12.99	8.16	7.98	9.75	9.47	8.83	8.67	13.38	8.27	9.04	12.68	-0.53	9.92901378875065	-0.35	0.73	0.96	-6.79
CG11122	CG11122	FBgn0030266	CG11122	1	3.07	3.7	2.35	3.56	3.19	2.89	3.16	2.65	2.26	1.41	0.96	0.16	2.65466900248496	0.35	0.73	0.96	-6.79
CG5179	Cdk9	FBgn0019949	Cdk9	2	6.33	6.43	6.39	6.44	6.32	6.04	7.02	6.53	6.63	6.59	6.52	0.07	6.47563433614573	0.35	0.73	0.96	-6.79
CG2146	didum	FBgn0261397	didum	69	13.38	12.55	12.71	14.39	12.47	11.81	11.93	11.04	11.58	13.01	12.79	-0.23	12.5159115210753	-0.35	0.74	0.96	-6.79
CG12018	CG12018	FBgn0027903	CG12018	1	1.75	3.55	1.5	1.38	2.6	2.6	3.29	1.73	2.39	2.62	3.17	0.2	2.41646093706968	0.35	0.73	0.96	-6.8
CG8127	Eip75B	FBgn0000568	Eip75B	1	4.17	3.96	4.18	4.1	4.18	4.24	4.16	3.96	3.96	4.19	4.32	0.07	4.12848500617257	0.35	0.73	0.96	-6.8
CG15877	CG15877	FBgn0035337	CG15877	7	9.18	9.26	9.2	9.14	9.11	9.17	9.67	9.07	8.89	8.9	9.24	0.06	9.16659132634064	0.35	0.73	0.96	-6.8
CG30183	CG30183	FBgn0050183	CG30183	2	4.85	4.38	4.78	4.76	4.71	4.54	4.35	4.2	5.01	4.56	4.4	-0.08	4.59332132320045	-0.35	0.73	0.96	-6.8
CG4572	CG4572	FBgn0038738	CG4572	3	7.61	7.22	7.22	7.23	7	7.48	7.42	7.17	6.59	6.7	6.85	-0.07	7.13373377596905	-0.35	0.74	0.96	-6.8
CG40045	CG40045	FBgn0058045	CG40045	1	6.13	5.21	4.93	5.15	4.93	5.35	5.77	5.61	4.31	5	5.46	-0.12	5.25816860548682	-0.35	0.74	0.96	-6.8
CG4887	CG4887	FBgn0031318	CG4887	35	13.28	13.44	14.15	13.4	13.41	13.71	14.44	13.01	13.86	14.17	14.13	0.12	13.7265080364323	0.35	0.74	0.96	-6.8
CG33844	His2A:CG33844	FBgn0053844	His2A:CG33844	2	10.67	11.24	11.71	10.95	12.17	11.41	10.74	10.79	10.42	10.36	10.14	0.11	10.963450122155	0.34	0.74	0.96	-6.8
CG5099	msi	FBgn0011666	msi	1	3.51	3.13	2.9	3.27	3.06	3.07	3.88	1.95	3.45	1.92	2.8	0.14	2.9933311685159	0.34	0.74	0.96	-6.8
CG33885	His4:CG33885	FBgn0053885	His4:CG33885	3	10.42	10.91	11.86	10.86	12.16	11.32	10.5	10.55	10.59	10.41	9.71	0.14	10.8449135077712	0.34	0.74	0.96	-6.8
CG17143	thoc7	FBgn0035110	thoc7	4	6.62	7.35	6.7	6.59	7.58	7.58	6.3	6.43	7.1	6.01	6.16	0.12	6.76646653806626	0.34	0.74	0.96	-6.8
CG12051	Act42A	FBgn0000043	Act42A	6	12.69	12.35	12.19	13.78	12.73	11.93	11.87	10.87	11.15	12.3	12.31	0.17	12.1974168103113	0.34	0.74	0.96	-6.8
CG9993	CG9993	FBgn0034553	CG9993	1	4.48	2.69	3.68	4.98	3.61	3.59	3.09	3.34	1.24	3.03	2.93	0.2	3.33376106159294	0.34	0.74	0.96	-6.8
CG9888	Fib	FBgn0003062	Fib	28	16.13	15.73	15.9	16.18	15.62	16.13	16.01	15.66	15.74	15.78	15.77	0.06	15.8773276644134	0.34	0.74	0.96	-6.8
CG11258	mRpL20	FBgn0036335	mRpL20	4	8.09	7.36	7.77	7.95	7.33	7.72	7.68	7.33	7.36	7.47	7.64	-0.07	7.60674865802597	-0.34	0.74	0.96	-6.8
CG1721	Pglym78	FBgn0014869	Pglym78	1	5.42	5.14	4.08	4.56	4.99	4.78	5.95	5.53	3.17	4.54	5.48	0.19	4.87676506488585	0.34	0.74	0.96	-6.8
CG30084	Zasp52	FBgn0265991	Zasp52	5	7.5	8.01	8.81	7.6	9.12	8.11	8.11	7.76	8.31	7.91	7.36	0.13	8.05397998854779	0.34	0.74	0.96	-6.8
CG12163	CG12163	FBgn0260462	CG12163	7	10.38	9.47	9.69	10.02	9.52	9.87	9.68	9.79	9.56	9.94	9.86	-0.07	9.79794068109436	-0.34	0.74	0.96	-6.8
CG15432	CG15432	FBgn0031603	CG15432	2	9.02	8.88	9.2	8.92	8.64	8.78	9.51	8.48	8.61	8.83	8.94	-0.07	8.89288046676227	-0.34	0.74	0.96	-6.8
CG3068	aurA	FBgn0000147	aurA	1	4.32	4.26	3.16	4.04	4.01	4.2	3.85	4.25	3.57	3.18	3.82	0.11	3.87800217248176	0.34	0.74	0.96	-6.8
CG11076	CG11076	FBgn0039929	CG11076	5	8.24	8.56	8.65	8.21	8.44	8.36	8.71	8.25	8.08	8.1	8.13	-0.06	8.33760097379062	-0.33	0.74	0.96	-6.8
CG43759	CG43759	FBgn0264090	CG43759	5	8.12	8.02	8.31	8.42	8.11	7.68	8.73	7.88	8.71	8.27	8.16	0.09	8.21834251311708	0.33	0.74	0.96	-6.8
CG4266	CG4266	FBgn0034598	CG4266	36	13.2	13.14	13.72	13.16	12.85	12.88	14.11	13.07	13.23	13.69	13.82	-0.1	13.3505830500989	-0.33	0.74	0.96	-6.8
CG3594	CG3594	FBgn0035063	CG3594	2	6.46	6.32	6.24	6.57	6.36	6.5	6.18	5.93	6.03	5.5	5.8	0.06	6.17230785221889	0.33	0.74	0.96	-6.8
CG9277	betaTub56D	FBgn0284243	betaTub56D	8	11.16	11.45	10.94	10.6	11.57	11.53	11.37	10.78	11.24	10.58	10.59	0.08	11.0724535004472	0.33	0.75	0.96	-6.8
CG2179	Xe7	FBgn0010772	Xe7	30	13.91	13.07	13.84	13.98	13.3	13.74	13.72	13.25	13.28	13.65	13.68	0.08	13.5832492348567	0.33	0.75	0.96	-6.8
CG4878	eIF3b	FBgn0034237	eIF3b	15	10.06	9.88	9.71	9.78	9.78	10.03	10.15	9.74	9.58	9.42	9.63	0.05	9.79597851640501	0.33	0.75	0.96	-6.8
CG1560	mys	FBgn0004657	mys	3	7.32	7.46	7.91	7.07	8.31	7.51	6.95	7.18	7.25	6.89	6.49	-0.1	7.30385035382422	-0.33	0.75	0.96	-6.8
CG8161	Rlb1	FBgn0014022	Rlb1	9	10.06	8.74	9.52	9.72	9.36	9.57	8.72	8.97	9.1	8.57	8.99	-0.1	9.20874906029112	-0.33	0.75	0.96	-6.8
CG2216	Fer1HCH	FBgn0015222	Fer1HCH	6	9.36	9.48	9.72	9.49	9.13	9.71	10.01	9.01	9.29	9.52	9.29	0.07	9.45674089834437	0.33	0.75	0.96	-6.8
CG15820	CG15820	FBgn0035312	CG15820	5	10.13	6.93	7.24	8.72	7.23	7.9	7.52	10.16	7.86	8.36	8.69	-0.26	8.24969204725392	-0.32	0.75	0.96	-6.8
CG4869	betaTub97EF	FBgn0003890	betaTub97EF	2	6.38	6.15	6.37	5.86	6.74	6.38	6.53	6.02	6.73	5.99	5.9	0.08	6.27659380288456	0.32	0.75	0.96	-6.8
CG7581	Bub3	FBgn0025457	Bub3	3	5.83	5.73	5.75	5.77	5.65	5.52	5.91	5.59	5.65	5.83	6.03	-0.06	5.75227220382783	-0.32	0.75	0.96	-6.8
CG10130	Sec61beta	FBgn0010638	Sec61beta	5	9.4	9.26	9.24	9.04	9.24	9.76	9.42	9.47	9.02	8.77	9.07	0.07	9.2458032619991	0.32	0.75	0.96	-6.8
CG8759	Nacalpha	FBgn0086904	Nacalpha	4	9.64	8.33	8.97	8.69	8.38	9.06	9.4	8.9	8.32	8.82	8.9	-0.1	8.85573090848249	-0.32	0.75	0.96	-6.8
CG4994	Mpcp2	FBgn0026409	Mpcp2	9	9.26	9.24	9.47	8.98	9.27	9.51	9.82	9.41	8.95	9.27	9.59	0.07	9.34380402067896	0.32	0.75	0.96	-6.8
CG11183	DCP1	FBgn0034921	DCP1	1	4.35	3.31	4.41	3.87	4.21	4.01	4.38	4.02	4.27	4.12	4.65	0.09	4.14669411512046	0.32	0.75	0.96	-6.81
CG45186	Svil	FBgn0266696	Svil	17	9.07	8.99	8.8	9.34	9	8.8	8.87	8.55	8.43	8.54	8.57	0.05	8.81290293798935	0.32	0.75	0.96	-6.81
CG1960	mu2	FBgn0002872	mu2	2	7.24	6.82	7.28	7.2	6.99	7.07	6.97	7.01	6.5	6.85	6.92	-0.06	6.98620241350984	-0.32	0.75	0.96	-6.81
CG10901	osk	FBgn0003015	osk	1	6.32	6.3	5.59	6.29	5.85	5.83	6.01	6.44	5.89	5.77	5.78	-0.08	6.00483648864459	-0.32	0.76	0.96	-6.81
CG7358	Flacc	FBgn0030974	Flacc	53	14.09	14.06	14.08	14.21	13.84	14.05	14.41	13.89	14.04	14.05	14.14	0.05	14.0770247925543	0.32	0.76	0.96	-6.81
CG18600	CG18600	FBgn0038601	CG18600	8	8.54	8.92	9	8.36	8.86	8.73	9.09	8.47	8.7	8.37	8.49	-0.06	8.68467281306358	-0.32	0.76	0.96	-6.81
CG11964	CG11964	FBgn0037644	CG11964	1	5.78	5.2	5.98	5.8	5.5	5.83	5.1	4.85	5.91	5.39	5.02	-0.09	5.48710044885901	-0.32	0.76	0.96	-6.81
CG7033	CCT2	FBgn0030086	CCT2	4	7.69	7.33	7.7	7.36	7.8	7.79	7.59	7.66	7.07	7.14	7.11	0.06	7.47662640283619	0.31	0.76	0.96	-6.81
CG5977	spas	FBgn0039141	spas	1	1.94	1.68	3.83	0.88	1.07	2.94	4.03	1.28	1.33	2.86	1.19	-0.25	2.0948283035775	-0.31	0.76	0.96	-6.81
CG6404	OXA1L	FBgn0027615	OXA1L	2	6.72	6.55	6.72	6.25	6.24	6.59	7.24	7.14	6.28	6.65	6.89	-0.08	6.6603622474717	-0.31	0.76	0.96	-6.81
CG4843	Tm2	FBgn0004117	Tm2	25	12.97	13.64	13.83	13.79	14.07	12.93	12.73	12.83	12.8	13.35	12.74	-0.1	13.2441296341417	-0.31	0.76	0.96	-6.81
CG5645	CG5645	FBgn0036254	CG5645	12	9.81	9.16	9.3	9.62	9.54	9.67	8.47	9.32	9.15	8.3	8.99	-0.1	9.21139842607036	-0.31	0.76	0.96	-6.81
CG9915	CG9915	FBgn0030738	CG9915	7	8.16	8.9	8.28	8.03	8.45	8.68	8.92	8.3	7.94	8.21	8.38	0.07	8.38711267410565	0.31	0.76	0.96	-6.81
CG4627	CG4627	FBgn0033808	CG4627	1	3.54	3.61	3.35	3.33	2.69	3.3	4.25	3.69	3.2	4.16	3.77	-0.11	3.53521587851398	-0.31	0.76	0.96	-6.81
CG3058	Dim1	FBgn0031601	Dim1	6	10.11	10.65	9.99	10.05	10.11	10.58	10.53	9.82	10.46	10.31	10.21	0.07	10.255258127318	0.31	0.76	0.96	-6.81
CG42320	Doa	FBgn0265998	Doa	1	7.44	7.53	7.34	7.71	7.04	7.47	7.29	6.33	6.26	6.51	6.8	-0.06	7.06502502096274	-0.3	0.77	0.96	-6.81
CG8289	CG8289	FBgn0030854	CG8289	3	7.35	7.62	8.56	7.5	8.71	7.94	7.63	7.68	7.47	7.45	7.03	0.1	7.72240094726017	0.3	0.77	0.96	-6.81
CG12233	Idh3a	FBgn0027291	Idh3a	15	11.1	11.3	11.1	10.95	11.07	11.55	11.31	10.8	10.86	10.84	11.01	0.05	11.0812512137268	0.3	0.77	0.96	-6.81
CG14648	lost	FBgn0263594	lost	31	13.43	12.84	12.97	13.03	13.07	13.21	12.79	12.62	12.73	12.29	12.7	-0.06	12.8796687356063	-0.3	0.77	0.96	-6.81
CG31293	rec	FBgn0003227	rec	7	8.23	7.88	8.48	8.17	8.2	9.08	7.7	7.75	8.31	8.54	7.98	0.09	8.21278428862517	0.3	0.77	0.96	-6.81
CG9548	Phf5a	FBgn0031822	Phf5a	3	8.03	8.29	8.56	8.04	8.12	8.32	8.42	7.63	8.53	8.33	8.38	-0.07	8.23948599138499	-0.3	0.77	0.96	-6.81
CG4619	CG4619	FBgn0032166	CG4619	4	6.84	7.16	6.71	6.9	6.71	7.17	7.04	7.02	6.78	6.79	6.87	0.05	6.90826463869045	0.3	0.77	0.96	-6.81
CG7110	CG7110	FBgn0032521	CG7110	2	3.67	4.89	4.75	4.41	4.66	4.72	4.3	4.19	4.47	4.55	4.57	0.08	4.47201948148485	0.3	0.77	0.96	-6.81
CG32156	Mbs	FBgn0005536	Mbs	3	6.13	4.92	5.5	7.27	4.94	4.24	4.85	4.64	4.84	5.77	5.7	-0.19	5.34561695711353	-0.3	0.77	0.97	-6.81
CG3529	CG3529	FBgn0035995	CG3529	5	7.96	7.5	6.42	9.43	7.57	6.67	6.4	5.54	6.41	7.62	7.16	0.22	7.15194187865105	0.3	0.77	0.97	-6.81
CG4204	EloB	FBgn0023212	EloB	5	8.59	8.38	8.59	8.47	8.17	8.09	9.09	8.45	8.33	8.3	8.5	-0.07	8.44883830756125	-0.3	0.77	0.96	-6.81
CG3224	CG3224	FBgn0029885	CG3224	4	7	7.29	7.42	7.03	6.73	7.25	7.66	7.32	6.93	7.04	6.95	-0.07	7.14739238375286	-0.3	0.77	0.97	-6.81
CG31928	CG31928	FBgn0051928	CG31928	3	9.08	5.85	4.28	8.76	6.18	5.98	6.02	6.77	5.22	7.57	7.18	0.33	6.62679609190653	0.29	0.78	0.97	-6.81
CG1913	alphaTub84B	FBgn0003884	alphaTub84B	16	11.96	12.02	11.74	11.16	11.93	12.19	12.04	11.51	11.67	11.15	11.1	-0.07	11.6783669474275	-0.29	0.78	0.97	-6.81
CG13096	CG13096	FBgn0032050	CG13096	33	13.1	12.4	12.73	13	13.05	12.88	12.34	12.7	12.2	11.91	12.02	0.07	12.5756084678621	0.29	0.78	0.97	-6.81
CG7878	CG7878	FBgn0037549	CG7878	17	9.67	10.16	9.69	9.53	9.89	10.31	9.88	9.55	9.88	9.64	9.71	0.06	9.81000111940132	0.29	0.78	0.97	-6.81
CG7483	CG7483	FBgn0037573	CG7483	16	11.26	10.98	11.69	11.35	11.35	11.67	11.11	10.56	11.1	10.91	10.84	0.06	11.1648398358637	0.29	0.78	0.97	-6.82
CG12343	CG12343	FBgn0033556	CG12343	9	9.41	9.47	9.61	9.54	9.44	9.67	9.5	9.22	9.64	9.34	9.37	0.04	9.47361768725811	0.29	0.78	0.97	-6.82
CG3752	Aldh	FBgn0012036	Aldh	2	6.11	4.4	5.25	4.98	4.95	6.15	5.42	5.39	4.17	4.88	4.81	0.12	5.13701890575574	0.29	0.78	0.97	-6.82
CG45076	CG45076	FBgn0266446	CG45076	20	9.69	10.62	10.99	9.81	11.31	10.28	9.91	10.39	10.48	10.27	9.81	-0.11	10.3244985879725	-0.29	0.78	0.97	-6.82
CG8280	eEF1alpha1	FBgn0284245	eEF1alpha1	22	13.56	13.77	13.6	13.15	13.74	13.76	14.18	13.4	13.65	13.23	13.38	0.06	13.583383772746	0.29	0.78	0.97	-6.82
CG8606	RhoGEF4	FBgn0035761	RhoGEF4	11	10.08	10.56	9.67	10.62	9.88	10.36	9.82	10.15	9.96	10.22	9.97	0.07	10.1179493995184	0.29	0.78	0.97	-6.82
CG11200	CG11200	FBgn0034500	CG11200	1	3.56	3.32	3.04	3.28	2.98	3.07	3.52	3.4	2.16	2.69	3.29	-0.09	3.11826286481621	-0.29	0.78	0.97	-6.82
CG9432	l(2)01289	FBgn0010482	l(2)01289	13	8.84	9.56	9.36	8.77	9.92	9.62	9.01	9.43	9.38	9.38	9.05	0.08	9.3012120657013	0.28	0.78	0.97	-6.82
CG5849	CG5849	FBgn0038897	CG5849	2	9.31	8.93	9.41	9.38	8.67	9.21	9.38	9.11	9.07	9.46	9.36	-0.06	9.20990357652742	-0.28	0.78	0.97	-6.82
CG34383	CG34383	FBgn0085412	CG34383	2	5.42	5.37	5.28	5.46	5.43	5.43	5.3	5.37	5.6	5.3	5.03	0.05	5.36310978133647	0.28	0.78	0.97	-6.82
CG5612	CG5612	FBgn0039529	CG5612	1	1.75	3.87	0.6	1.12	5.46	4.03	-0.62	4.28	4.97	3.59	0.87	0.42	2.7209554696598	0.28	0.79	0.97	-6.82
CG4233	Got2	FBgn0001125	Got2	2	6.8	6.04	6.23	6.09	6.09	6.42	6.57	6.5	6.02	6.17	6.29	-0.06	6.29195053033472	-0.28	0.78	0.97	-6.82
CG4276	aru	FBgn0029095	aru	1	1.94	1.21	1.84	1.79	1.51	0.74	2.12	1.63	0.92	0.96	1.82	-0.13	1.49842154158152	-0.28	0.78	0.97	-6.82
CG7769	pic	FBgn0260962	pic	11	8.28	8.42	8.61	8.15	8.57	8.49	8.35	8.09	7.95	7.93	7.87	-0.04	8.24648251372781	-0.28	0.78	0.97	-6.82
CG13164	CG13164	FBgn0061197	CG13164	1	7.76	7.02	7.25	9.29	7.2	5.43	6.37	4.85	5.62	8.06	7.54	-0.27	6.9441449990396	-0.28	0.79	0.97	-6.82
CG9273	RPA2	FBgn0032906	RPA2	5	8.15	8.46	7.6	8.14	8.48	8.47	7.5	7.71	7.61	7.2	7.19	0.08	7.86504591836035	0.28	0.78	0.97	-6.82
CG7109	mts	FBgn0004177	mts	1	4.58	4.68	4.51	4.81	4.25	4.52	5.1	5.18	3.87	4.43	4.48	0.08	4.58168883267741	0.28	0.78	0.97	-6.82
CG6695	CG6695	FBgn0039215	CG6695	29	12.28	12.54	12.54	12.37	12.18	12.65	12.87	12.09	12.55	12.85	12.85	0.06	12.5255061512445	0.28	0.79	0.97	-6.82
CG33553	NA	NA	NA	6	10.04	9.64	9.98	10.08	9.24	9.8	10.19	9.79	9.33	9.8	9.88	-0.06	9.79653923113577	-0.28	0.79	0.97	-6.82
CG5474	SsRbeta	FBgn0011016	SsRbeta	1	1.75	2.67	3.16	1.88	2.39	3.38	2.98	2.82	2.96	1.8	2.97	0.13	2.61566796566389	0.28	0.79	0.97	-6.82
CG5384	Usp14	FBgn0032216	Usp14	1	3.91	2.93	2.48	2.94	2.92	3.18	2.89	3.26	2.42	1.47	3.06	-0.12	2.85795936462369	-0.28	0.79	0.97	-6.82
CG5972	Arpc4	FBgn0284255	Arpc4	3	6.77	6	6.14	7.55	6.1	6	6	5.59	5.71	6.4	6.43	0.11	6.24394343619831	0.27	0.79	0.97	-6.82
CG7014	RpS5b	FBgn0038277	RpS5b	3	10.14	9.47	9.72	10.2	9.52	9.77	9.83	9.38	8.96	9.19	9.3	0.06	9.58797993362964	0.27	0.79	0.97	-6.82
CG9401	mago	FBgn0002736	mago	5	9.57	9.31	9.98	9.44	9.52	9.8	9.51	8.86	9.3	9.13	9.26	-0.05	9.42554828189954	-0.27	0.79	0.97	-6.82
CG8946	Sply	FBgn0010591	Sply	4	8.49	7.75	8.83	7.9	8.01	8.17	9.03	8.11	7.87	8.04	7.75	-0.08	8.1763057236435	-0.27	0.79	0.97	-6.82
CG1577	mRpL52	FBgn0033208	mRpL52	3	7.6	7.19	7.52	7.77	7.17	7.4	7.64	6.87	7.55	7.08	7.32	0.06	7.37534560795384	0.27	0.79	0.97	-6.82
CG8578	CG8578	FBgn0030699	CG8578	8	8.59	8.18	8.15	9.18	8.35	7.38	7.91	7.52	7.22	8.13	8.36	-0.1	8.08803215998875	-0.27	0.79	0.97	-6.82
CG4771	vret	FBgn0263143	vret	1	3.79	4.4	4.05	3.39	4.12	4.19	4.26	3.95	3.01	3.22	3.92	-0.09	3.84600817641604	-0.27	0.79	0.97	-6.82
CG45078	CG45078	FBgn0266448	CG45078	1	4.65	4.61	4.59	4.61	4.63	4.6	4.44	4.64	4.49	4.28	4.31	-0.05	4.53147201668987	-0.27	0.79	0.97	-6.82
CG11888	Rpn2	FBgn0028692	Rpn2	3	6.92	6.28	6.12	6.42	6.25	6.43	6.41	6.23	5.42	5.69	5.86	-0.06	6.18506593123973	-0.27	0.79	0.97	-6.82
CG9291	EloC	FBgn0266711	EloC	2	7.25	7.3	7.36	7.2	7.33	7.18	7.7	7.37	6.99	7.14	7.3	0.05	7.28431001745118	0.27	0.79	0.97	-6.82
CG15525	CG15525	FBgn0039732	CG15525	3	8.47	8.54	8.48	8.52	8.44	8.78	8.42	7.94	8.54	8.37	8.28	0.05	8.43446937603387	0.26	0.8	0.97	-6.82
CG7946	CG7946	FBgn0039743	CG7946	13	8.75	9.12	9.89	9.05	10.05	9.38	8.85	8.77	8.76	8.74	8.36	0.08	9.06526257824119	0.26	0.8	0.97	-6.82
CG2342	Ccp84Ag	FBgn0004777	Ccp84Ag	6	7.48	9.07	9.61	8.29	9.29	8.7	9.21	9.08	9.14	9.41	7.31	0.15	8.78001346235496	0.26	0.8	0.97	-6.82
CG9745	D1	FBgn0000412	D1	11	10.63	11.08	11.31	10.62	11.45	11.03	11.15	10.83	10.62	10.51	10.58	0.06	10.8923420433635	0.26	0.8	0.97	-6.82
CG7394	CG7394	FBgn0036173	CG7394	4	8.33	7.62	8.14	8.24	7.7	7.94	8.53	8.51	7.42	7.94	8.23	0.07	8.05433535320401	0.26	0.8	0.97	-6.82
CG12114	spn-F	FBgn0086362	spn-F	2	7.4	5.89	5.52	7.73	5.73	6.37	5.83	6.84	5.65	5.85	6.22	0.14	6.27479088662461	0.26	0.8	0.97	-6.82
CG9344	CG9344	FBgn0034564	CG9344	3	9.39	9.96	9.46	9.4	9.45	9.97	9.8	9.16	9.73	9.71	9.66	0.06	9.60727098313331	0.26	0.8	0.97	-6.82
CG17291	Pp2A-29B	FBgn0260439	Pp2A-29B	2	6.79	5.92	6.21	6.02	6.33	6.29	6.36	5.85	5.78	5.61	5.93	-0.05	6.09938135624118	-0.26	0.8	0.97	-6.82
CG12359	Ulp1	FBgn0027603	Ulp1	35	11.24	11.55	11.38	11.47	11.21	11.07	12.03	11.52	11.58	11.61	11.68	0.05	11.4845331681216	0.26	0.8	0.97	-6.82
CG7107	up	FBgn0004169	up	28	13.08	13.85	14.03	13.99	14.28	13.09	12.88	13.05	12.98	13.51	12.78	-0.09	13.4103628325632	-0.26	0.8	0.97	-6.82
CG6866	loqs	FBgn0032515	loqs	1	3.05	3.37	2.35	3.63	3.04	3.71	1.84	0.29	1.46	0.96	1.62	0.13	2.30265869340838	0.26	0.8	0.97	-6.82
CG3511	CG3511	FBgn0035027	CG3511	1	4.42	4.33	4.78	4.36	3.92	4.76	4.75	3.97	4.38	4.27	3.89	-0.06	4.34783220134209	-0.26	0.8	0.97	-6.82
CG9493	Pez	FBgn0031799	Pez	9	8.49	7.79	8.04	8.54	8.06	7.69	8.39	8.14	8.57	8.35	8.19	0.06	8.20579253031177	0.26	0.8	0.97	-6.82
CG2807	Sf3b1	FBgn0031266	Sf3b1	35	11.65	11.69	12.08	11.47	11.67	11.84	11.99	11.06	12.14	11.82	11.84	-0.06	11.7500222357532	-0.26	0.8	0.97	-6.82
CG11820	PQBP1	FBgn0039270	PQBP1	11	9.96	9.87	10.13	10.13	9.83	9.96	10.17	9.89	10.31	10.23	10.14	0.04	10.0555674452137	0.26	0.8	0.97	-6.82
CG10701	Moe	FBgn0011661	Moe	7	9.07	7.84	8.09	9.14	8.23	8.23	8.06	7.89	7.29	8.19	7.91	0.09	8.17622637806204	0.26	0.8	0.97	-6.82
CG1406	U2A	FBgn0033210	U2A	9	10.3	10.39	10.33	10.27	10.24	10.57	10.44	9.51	10.04	9.75	9.78	0.04	10.1488631243839	0.25	0.8	0.97	-6.83
CG31196	14-3-3epsilon	FBgn0020238	14-3-3epsilon	8	9.95	9.53	9.18	9.51	9.53	9.48	9.51	9.65	9.3	9.26	9.24	-0.05	9.46746897304798	-0.25	0.8	0.97	-6.83
CG9012	Chc	FBgn0000319	Chc	10	9.14	7.9	8.3	8.94	8.3	8.25	8.59	8.19	7.5	8.1	8.19	0.07	8.30884227261988	0.25	0.81	0.97	-6.83
CG6905	Cdc5	FBgn0265574	Cdc5	37	12.17	11.98	12.17	12.35	11.94	12.21	12.09	11.81	12.18	12.22	11.95	0.04	12.0970690417453	0.25	0.81	0.97	-6.83
CG5915	Rab7	FBgn0015795	Rab7	3	7.31	7.15	6.35	6.89	6.97	7.12	6.53	6.48	6.92	6.8	6.41	-0.06	6.81202322500305	-0.25	0.81	0.97	-6.83
CG43340	CG43340	FBgn0263077	CG43340	4	7.68	7.23	7.13	8.93	7.54	6.62	6.79	6.14	6.47	7.41	7.29	0.13	7.20220246407546	0.25	0.81	0.97	-6.83
CG13367	CG13367	FBgn0025634	CG13367	1	1.2	3.1	1.12	0.8	2.39	2.64	0.74	1.28	2.33	2.77	1.19	-0.17	1.7786529165053	-0.25	0.81	0.97	-6.83
CG8153	Xpc	FBgn0004698	Xpc	2	6.2	5.83	5.51	5.72	6.16	5.78	5.52	5.45	5.71	5.35	5.34	-0.05	5.68797800202192	-0.24	0.81	0.98	-6.83
CG2926	CG2926	FBgn0037344	CG2926	26	11.88	11.36	12.11	12.02	11.45	11.88	11.99	11.5	11.39	11.55	11.64	0.05	11.7057565769606	0.24	0.81	0.98	-6.83
CG6617	CG6617	FBgn0030944	CG6617	1	6.11	7	6.31	6.32	6.4	6.55	6.84	6.48	6.1	6.31	6.63	0.06	6.45806648195448	0.24	0.81	0.98	-6.83
CG4399	east	FBgn0261954	east	1	2.96	2.59	2.64	3.58	1.07	3.1	3.77	3.39	2.37	1.92	3.76	0.15	2.83263314159649	0.24	0.81	0.98	-6.83
CG11051	Nplp2	FBgn0040813	Nplp2	2	7.53	7.91	7.79	7.69	8.17	7.76	7.55	7.11	7.42	6.91	6.98	0.05	7.53014097652188	0.24	0.82	0.98	-6.83
CG42487	CG42487	FBgn0259990	CG42487	11	9.21	8.69	9.34	9.24	8.83	9.15	9.27	8.41	8.39	8.48	8.39	0.04	8.85423954742691	0.23	0.82	0.98	-6.83
CG10868	orb	FBgn0004882	orb	4	6.35	5.34	6.63	6.55	6.17	6.34	5.67	5.42	6.29	6.23	5.93	0.08	6.08319922474901	0.23	0.82	0.98	-6.83
CG15220	RPA3	FBgn0266421	RPA3	2	4.55	4.88	4.38	4.72	4.92	4.95	4.11	3.9	4.65	3.38	3.83	0.07	4.38835019067943	0.23	0.82	0.98	-6.83
CG13779	Sem1	FBgn0266666	Sem1	2	5.89	6.88	6.19	5.71	5.74	6.57	6.94	6.2	5.81	6.55	6.49	-0.08	6.26911879998505	-0.23	0.82	0.98	-6.83
CG7417	Tab2	FBgn0086358	Tab2	1	0.76	1.51	1.84	0.5	0.73	1.4	2.28	2.82	2.48	1.57	0.46	-0.14	1.48508696421267	-0.23	0.82	0.98	-6.83
CG34412	Tlk	FBgn0283657	Tlk	2	5.89	5.57	5.97	5.87	5.56	5.06	6.48	5.79	6.42	5.83	6.33	-0.07	5.88861455306827	-0.23	0.82	0.98	-6.83
CG4647	mRpL49	FBgn0030433	mRpL49	1	3.45	3.47	2.9	3.31	2.79	3.41	3.93	2.65	2.85	1.75	1.68	0.09	2.92639796707708	0.23	0.82	0.98	-6.83
CG16838	elg1	FBgn0036574	elg1	2	5.75	6.13	6.06	5.95	6.1	5.92	6.09	5.98	5.99	5.78	5.7	0.04	5.95085265738054	0.23	0.82	0.98	-6.83
CG18740	mor	FBgn0002783	mor	2	4.97	5.28	5.08	4.84	5.05	5.39	5.34	5.01	4.8	4.95	5.33	0.05	5.09541900266099	0.23	0.82	0.98	-6.83
CG13277	LSm7	FBgn0261068	LSm7	5	9.81	10.3	9.82	9.78	9.89	10.24	10.16	9.78	10.11	10.12	10.11	0.04	10.0098840724704	0.23	0.82	0.98	-6.83
CG5064	Srp68	FBgn0035947	Srp68	1	5.46	4.92	4.98	5.32	4.6	5.39	4.96	4.74	4.32	4.56	4.72	-0.05	4.90519127686255	-0.23	0.83	0.98	-6.83
CG5119	pAbp	FBgn0265297	pAbp	34	13.51	12.26	12.9	13.08	12.93	12.95	12.34	12.19	12.77	12.23	12.53	-0.06	12.6974753437221	-0.23	0.83	0.98	-6.83
CG5933	Mettl3	FBgn0039139	Mettl3	9	8.83	9.18	9.03	8.9	8.98	8.95	9.39	8.69	9.48	9.05	9.24	0.05	9.06519497437619	0.22	0.83	0.98	-6.83
CG31938	Rrp40	FBgn0260648	Rrp40	2	7.2	7.16	7.29	7.3	6.93	7.34	7.44	7.03	7.22	7.35	7.5	0.04	7.25156938461175	0.22	0.83	0.98	-6.83
CG34397	Rgk3	FBgn0085426	Rgk3	6	7.91	8.09	8.28	8.41	7.59	7.9	8.28	7.95	7.44	7.87	7.71	-0.05	7.94796657255526	-0.22	0.83	0.98	-6.83
CG9075	eIF4A	FBgn0001942	eIF4A	9	9.54	8.32	8.6	8.5	8.66	9.07	8.8	8.78	8.26	8.18	8.26	-0.06	8.6328403907	-0.22	0.83	0.98	-6.83
CG7398	Tnpo	FBgn0024921	Tnpo	1	3.53	3.72	3.09	2.88	3.12	3.99	3.52	2.91	3	3.22	3.4	-0.07	3.30583933810612	-0.22	0.83	0.98	-6.83
CG5771	Rab11	FBgn0015790	Rab11	3	8.71	8.21	7.91	8.3	7.97	8.46	8.2	8.34	8.01	7.9	8.07	-0.05	8.18921423343244	-0.22	0.83	0.98	-6.83
CG1966	Acf	FBgn0027620	Acf	6	6.36	7.34	7.82	6.56	8.15	7.45	6.87	5.67	5.84	5.84	5.94	0.09	6.71445870669772	0.22	0.83	0.98	-6.83
CG4935	CG4935	FBgn0028897	CG4935	7	9.27	8.48	9.3	9.02	8.65	8.93	9.25	8.85	9.38	9.46	9.36	-0.05	9.08687038485514	-0.22	0.83	0.98	-6.83
CG7925	tko	FBgn0003714	tko	3	10.64	10.55	10.4	10.73	10.27	10.42	10.85	10.61	10.54	10.8	10.69	0.04	10.5908776438996	0.22	0.83	0.98	-6.83
CG10418	CG10418	FBgn0036277	CG10418	6	10.12	10.61	10.05	10.07	10.15	10.55	10.46	9.78	10.48	10.36	10.28	0.05	10.2632633462778	0.22	0.83	0.98	-6.83
CG7238	sip1	FBgn0024191	sip1	21	11.11	11.04	11.21	11.23	10.69	11.34	11.4	10.74	10.97	11.29	11.08	0.04	11.0994841221207	0.22	0.83	0.98	-6.83
CG8142	CG8142	FBgn0030871	CG8142	5	8.14	8.27	8.24	8.11	8.31	8.17	8.39	8.23	8.25	8.13	8.3	0.03	8.22981317635618	0.22	0.83	0.98	-6.83
CG34357	CG34357	FBgn0085386	CG34357	1	2.34	2.88	3.36	1.7	3.33	3.24	2.76	1.47	1.33	2.57	2.19	-0.1	2.4683484495256	-0.22	0.83	0.98	-6.83
CG15570	CG15570	FBgn0029697	CG15570	6	11.3	7.41	7.65	11.28	7.77	7.62	7.39	9.76	6.85	9.38	9.78	-0.27	8.74440223837542	-0.22	0.83	0.98	-6.83
CG43143	Nuak1	FBgn0262617	Nuak1	1	3.66	3.73	3.77	3.95	3.69	3.9	3.55	3.31	2.93	3.03	3.51	0.05	3.54731087791839	0.22	0.83	0.98	-6.83
CG2998	RpS28b	FBgn0030136	RpS28b	2	9.21	8.44	8.35	9.17	8.59	8.79	8.33	8.14	7.89	7.95	8.03	0.05	8.44596664329301	0.22	0.83	0.98	-6.83
CG3450	ubl	FBgn0022224	ubl	1	6.7	5.88	6.81	6.57	6.3	6.77	5.95	5.63	6.54	6.36	5.82	-0.06	6.30355051357528	-0.22	0.83	0.98	-6.83
CG11306	Alg11	FBgn0037108	Alg11	1	6.06	4.77	4.25	6.39	4.25	5.18	4.73	4.86	4.8	4.45	3.96	0.11	4.88231233992318	0.21	0.83	0.98	-6.84
CG3664	Rab5	FBgn0014010	Rab5	3	5.82	5.52	4.7	5.85	5.38	5.6	4.82	4.91	5.25	4.82	4.9	0.06	5.23217560213552	0.22	0.83	0.98	-6.84
CG11279	CG11279	FBgn0036342	CG11279	7	11.15	11.47	11.66	11.34	10.95	11.31	12.34	11.65	11.19	11.21	11.47	0.06	11.430019882515	0.22	0.83	0.98	-6.84
CG31184	LSm3	FBgn0051184	LSm3	3	8.19	8.8	8.03	7.88	8.18	8.67	8.43	7.72	8.21	8.2	8.14	-0.05	8.22317984926192	-0.21	0.84	0.98	-6.84
CG17540	Spf45	FBgn0086683	Spf45	14	10.81	11.08	11.28	10.88	10.68	10.72	11.71	10.84	11.56	11.53	11.36	-0.06	11.1319087283905	-0.21	0.84	0.98	-6.84
CG1341	Rpt1	FBgn0028687	Rpt1	3	6.61	6.06	6.06	5.99	6.01	6.43	6.36	5.99	5.35	5.64	5.53	-0.05	6.00169498715733	-0.21	0.84	0.98	-6.84
CG15104	Topors	FBgn0267351	Topors	1	6.17	6.09	3.91	7.19	5.18	6.07	3.79	4.81	3.53	3.73	3.24	0.17	4.88260544819715	0.21	0.84	0.98	-6.84
CG42572	MCPH1	FBgn0260959	MCPH1	2	5.34	5.51	5.6	5.44	5.46	5.5	5.68	5.69	5.46	5.35	5.06	0.04	5.4631229258423	0.21	0.84	0.98	-6.84
CG5700	prc	FBgn0028573	prc	1	4.49	5.45	4.74	4.48	5.17	5.09	5.05	5.26	4.69	4.78	4.77	0.06	4.90798143876426	0.21	0.84	0.98	-6.84
CG10978	jagn	FBgn0037374	jagn	1	6.53	6.31	6.4	6.23	6.45	6.7	6.42	6.49	6.19	6.49	6.47	0.03	6.42521478274708	0.21	0.84	0.98	-6.84
CG5590	CG5590	FBgn0039537	CG5590	1	6.17	3.89	4.76	5.38	3.9	4.93	5.07	5.89	3.97	4.43	4.56	-0.12	4.81558393013534	-0.21	0.84	0.98	-6.84
CG4936	CG4936	FBgn0038768	CG4936	1	3.05	3.26	3.18	2.83	3.57	2.98	3.55	3.21	2.93	3.1	1.91	0.07	3.05249510422362	0.21	0.84	0.98	-6.84
CG7917	Nlp	FBgn0016685	Nlp	3	9.48	7.85	8.68	8.11	8.12	8.38	9.69	8.73	7.71	8.36	8.24	-0.09	8.48615741692836	-0.2	0.84	0.98	-6.84
CG17158	cpb	FBgn0011570	cpb	6	9.17	8.95	9.05	10.5	9.31	8.47	8.33	7.9	7.94	9.05	8.93	0.1	8.87242680613836	0.2	0.84	0.98	-6.84
CG9346	CG9346	FBgn0034572	CG9346	41	12.42	12.86	12.8	12.5	12.51	12.64	13.31	12.6	13.07	13.05	12.94	0.05	12.7902871634731	0.2	0.84	0.98	-6.84
CG8383	Pnn	FBgn0037737	Pnn	15	11.9	11.83	12.2	12	11.68	12.18	12.2	11.78	11.83	12.25	11.99	0.04	11.9865600679358	0.2	0.84	0.98	-6.84
CG2970	Stoml2	FBgn0034936	Stoml2	1	5.92	5.58	5.46	5.47	5.79	5.87	5.32	5.39	5.14	5.2	4.99	-0.04	5.46621944475416	-0.2	0.84	0.98	-6.84
CG9027	Sod3	FBgn0033631	Sod3	1	4.14	5.08	2.48	3.43	4.8	5.16	2.81	3.72	4.03	1.84	3.52	0.15	3.72878098027381	0.2	0.84	0.98	-6.84
CG10540	cpa	FBgn0034577	cpa	10	9.88	9.43	9.69	11.1	9.83	9.04	9.08	8.56	8.66	9.7	9.52	0.09	9.49932687088974	0.2	0.85	0.98	-6.84
CG6815	bor	FBgn0040237	bor	26	11.29	11.76	11.52	10.97	11.43	11.81	12.1	12.02	11.07	11.22	11.26	0.06	11.4950506670874	0.2	0.85	0.98	-6.84
CG10426	INPP5E	FBgn0036273	INPP5E	17	10.8	9.81	10.68	10.85	10.02	10.28	10.37	9.86	9.94	10.14	10.09	-0.05	10.2574831665284	-0.2	0.85	0.98	-6.84
CG4612	CG4612	FBgn0035016	CG4612	1	3.88	4.14	3.1	2.65	4.1	3.95	3.79	2.82	3.95	2.59	3.17	-0.08	3.46804837493792	-0.2	0.85	0.98	-6.84
CG5695	jar	FBgn0011225	jar	58	14.45	13.85	13.92	15.79	13.84	12.84	13.26	12.16	12.74	14.41	14.04	-0.14	13.7545378183398	-0.2	0.85	0.98	-6.84
CG17665	IntS3	FBgn0262117	IntS3	2	5.05	5.72	5.36	4.94	5.1	5.56	5.72	5.16	5.05	4.97	5.48	-0.05	5.28373084162124	-0.2	0.85	0.98	-6.84
CG8547	CG8547	FBgn0033919	CG8547	12	8.9	9.69	10.06	8.94	10.64	9.61	9.3	9.47	9.42	9.32	8.73	0.08	9.46263752735464	0.2	0.85	0.98	-6.84
CG7038	mRpL30	FBgn0029718	mRpL30	1	4.35	4.07	3.94	4.23	3.55	4.46	4.45	4.29	3.87	4.19	4.43	0.05	4.16648932737356	0.2	0.85	0.98	-6.84
CG7777	Prip	FBgn0033635	Prip	2	5.84	7.28	7.12	6.2	8.12	7.14	5.99	6.19	7.47	5.69	5.53	0.12	6.59797708631783	0.19	0.85	0.98	-6.84
CG3608	Adck	FBgn0035039	Adck	1	5.31	5.49	5.44	5.48	5.25	5.28	5.48	5.22	4.61	5.34	5.45	-0.04	5.30427063750434	-0.2	0.85	0.98	-6.84
CG8977	CCT3	FBgn0015019	CCT3	15	10.33	9.69	9.84	9.66	9.79	10	10.2	9.92	9.45	9.51	9.66	-0.04	9.82337241960861	-0.2	0.85	0.98	-6.84
CG16944	sesB	FBgn0003360	sesB	19	12.94	13.19	13.35	12.63	12.87	13.37	14.01	13.56	12.83	13.15	13.4	0.06	13.2098069043321	0.19	0.85	0.98	-6.84
CG4738	Nup160	FBgn0262647	Nup160	1	3.05	2.39	2.95	3.42	3.35	2.6	1.42	1.78	2.5	0.88	1.78	-0.1	2.37356450672827	-0.19	0.85	0.98	-6.84
CG3019	su(w[a])	FBgn0003638	su(w[a])	36	12.81	12.61	12.76	12.87	12.22	12.7	13.29	12.61	12.83	13.09	13.01	0.04	12.8001951952439	0.19	0.85	0.98	-6.84
CG6450	lva	FBgn0029688	lva	12	8.1	8.37	7.63	8.1	7.78	7.69	8.36	8	7.16	7.71	8.13	-0.05	7.91235634749313	-0.19	0.85	0.98	-6.84
CG8233	Rcd1	FBgn0033897	Rcd1	1	3.66	3.77	4.27	3.49	4.29	3.62	3.88	1.78	3.73	2.64	3.17	-0.08	3.48022550561722	-0.19	0.85	0.98	-6.84
CG4069	CG4069	FBgn0036301	CG4069	3	7.14	7.03	7.45	6.98	6.71	7.21	8.14	6.82	6.71	7.27	7.31	0.06	7.16066349945914	0.19	0.85	0.98	-6.84
CG13392	CG13392	FBgn0032033	CG13392	2	7.15	7.32	7.42	7.07	7.05	7.53	7.7	7.25	6.9	7.24	7.42	0.04	7.27734048403011	0.19	0.86	0.98	-6.84
CG33214	Glg1	FBgn0264561	Glg1	1	3.71	4.11	3.98	4.02	3.6	3.86	4.05	4.54	3.63	3.55	4.15	-0.05	3.92678338741211	-0.19	0.86	0.98	-6.84
CG4389	Mtpalpha	FBgn0028479	Mtpalpha	14	10.3	8.95	9.09	9.6	9.24	9.47	9.25	9.84	8.81	9	9.17	-0.06	9.33889789022365	-0.19	0.86	0.98	-6.84
CG3249	spoon	FBgn0263987	spoon	1	4.46	6.94	5.11	5.7	6.12	6.35	4.27	4.21	4.24	4.36	3.96	0.11	5.06692324508706	0.18	0.86	0.98	-6.84
CG18617	Vha100-2	FBgn0028670	Vha100-2	2	6.18	6.92	5.61	5.89	7.07	6.87	5.44	5.36	6.22	5.34	5.23	0.08	6.01147407596852	0.19	0.86	0.98	-6.84
CG6297	JIL-1	FBgn0020412	JIL-1	1	4.48	4.29	5.01	4.61	4.96	4.49	4.49	4.15	4.01	3.92	4.02	0.04	4.40185239607912	0.19	0.86	0.98	-6.84
CG1065	Scsalpha1	FBgn0004888	Scsalpha1	4	8.19	9.06	7.72	7.48	7.84	7.64	9.87	9.05	7.35	8	8.93	-0.12	8.28626985293039	-0.18	0.86	0.98	-6.84
CG5857	Ndc1	FBgn0039125	Ndc1	1	4.07	4.25	4.02	3.91	3.96	4.39	4.03	3.12	3.36	3.68	3.39	-0.04	3.83514074337093	-0.18	0.86	0.98	-6.84
CG2925	noi	FBgn0014366	noi	11	9.68	9.9	10.16	9.57	9.77	9.94	10.16	8.98	10.35	9.94	9.92	-0.05	9.85301509694938	-0.18	0.86	0.98	-6.84
CG11642	TRAM	FBgn0040340	TRAM	2	8.25	8.4	8.5	8.14	8.17	8.48	8.6	8.4	7.62	7.91	8.22	-0.04	8.24323081237731	-0.18	0.86	0.98	-6.84
CG33484	zormin	FBgn0052311	zormin	60	11	11.8	12.07	11.07	12.34	11.55	11.31	11.39	11.41	11.32	10.91	-0.06	11.4708680502744	-0.18	0.86	0.98	-6.84
CG42574	ctrip	FBgn0260794	ctrip	23	10.17	9.77	10.16	10.25	9.94	9.99	10.07	9.81	10.07	10.17	10.04	0.03	10.0402311823335	0.18	0.86	0.98	-6.84
CG18001	RpL38	FBgn0040007	RpL38	4	10.87	10.27	11.07	10.93	10.56	10.51	11.1	10.95	10.8	10.92	10.58	0.04	10.7778124272161	0.18	0.86	0.98	-6.84
CG7752	pzg	FBgn0259785	pzg	11	8.25	8.92	9.31	8.57	9.43	8.68	8.81	8.53	8.48	8.2	8.05	0.05	8.65830403820154	0.18	0.86	0.98	-6.84
CG7654	Tom20	FBgn0036928	Tom20	4	6.92	6.88	7.08	6.68	6.65	7.11	7.58	7.17	6.56	6.85	7.15	0.04	6.96700872505635	0.18	0.86	0.98	-6.84
CG3496	vir	FBgn0003977	vir	67	14.99	14.78	14.98	15	14.73	14.78	15.3	14.66	15.13	14.96	15.06	0.03	14.9445204162456	0.18	0.86	0.98	-6.84
CG9239	B4	FBgn0023407	B4	2	3.9	3.13	3.28	3.39	3.37	3.93	2.81	2.87	3.58	3.37	2.45	-0.06	3.27972846819401	-0.18	0.86	0.98	-6.84
CG42600	clos	FBgn0261016	clos	1	3.48	4.55	2.68	3.95	3.19	3.85	2.89	1.68	3.99	3.99	3.04	-0.1	3.39003791562943	-0.18	0.86	0.98	-6.84
CG5014	Vap33	FBgn0029687	Vap33	3	8.38	7.85	7.62	7.97	7.95	8.17	7.85	7.95	7.47	7.37	7.43	0.04	7.81701700510541	0.17	0.86	0.98	-6.84
CG32854	mRpS21	FBgn0044511	mRpS21	3	8.51	8	9.06	8.74	7.94	8.17	9.04	8.19	7.97	8.66	8.64	-0.05	8.44846289326387	-0.17	0.86	0.98	-6.84
CG2028	CkIalpha	FBgn0015024	CkIalpha	14	11.29	11.36	11.5	11.16	11.24	11.69	11.3	10.85	11.33	11.09	10.91	-0.03	11.24688310069	-0.17	0.87	0.98	-6.84
CG1106	Gel	FBgn0010225	Gel	9	9.8	9.32	9.51	10.37	9.54	8.86	9.15	8.82	8.92	9.97	9.92	-0.06	9.47044934013927	-0.17	0.87	0.99	-6.84
CG2175	dec-1	FBgn0000427	dec-1	42	12.62	14.03	12.15	12.77	12.83	12.81	13.03	13.04	13.39	14.13	12.47	-0.07	13.0230989353104	-0.17	0.87	0.99	-6.84
CG5272	gnu	FBgn0001120	gnu	12	11.44	10.46	10.55	11.57	10.36	10.47	10.66	10.71	11.06	11.06	11.16	-0.05	10.8633024542427	-0.17	0.87	0.99	-6.85
CG8978	Arpc1	FBgn0001961	Arpc1	5	9.15	8.02	8.61	10.29	8.51	8	7.97	7.5	7.58	8.89	8.8	0.1	8.48462749585924	0.16	0.87	0.99	-6.85
CG33106	mask	FBgn0043884	mask	5	7.17	6.97	7.09	7.27	6.97	6.67	7.27	6.58	6.76	7.07	6.89	-0.03	6.97142572534923	-0.16	0.87	0.99	-6.85
CG6181	Ge-1	FBgn0283682	Ge-1	1	2.23	2.95	2.62	2.96	3.24	2.64	1.89	1.87	0.86	2.71	3.09	0.08	2.45856357666631	0.16	0.87	0.99	-6.85
CG8276	bin3	FBgn0263144	bin3	2	4.39	4.24	4.17	3.86	3.96	4.89	4.53	3.96	4.18	4.38	4.57	0.04	4.28517105872136	0.16	0.87	0.99	-6.85
CG4035	eIF4E1	FBgn0015218	eIF4E1	8	10.9	10.97	10.53	10.93	10.77	10.71	10.92	10.92	11.08	10.47	10.69	0.03	10.8075270834989	0.16	0.87	0.99	-6.85
CG3947	Pex16	FBgn0037019	Pex16	1	4.83	5.22	4.87	4.39	4.71	5.27	5.73	4.83	4.57	5.32	4.81	0.05	4.95942601504368	0.16	0.87	0.99	-6.85
CG11382	CG11382	FBgn0040367	CG11382	1	6.1	6.28	5.95	5.83	6.49	6.45	5.86	5.63	6.6	5.8	5.28	0.05	6.02438170527037	0.16	0.87	0.99	-6.85
CG12363	Dlc90F	FBgn0024432	Dlc90F	1	5.8	5.32	5.43	6.08	6.02	5.3	4.87	5.48	5.77	4.87	4.96	0.05	5.44656104626902	0.16	0.87	0.99	-6.85
CG33522	scaf6	FBgn0261872	scaf6	32	12.19	12.29	12.46	12.24	11.94	11.83	13.07	12.18	12.8	12.76	12.74	-0.04	12.4087431191064	-0.16	0.88	0.99	-6.85
CG5105	Plap	FBgn0024314	Plap	1	3.57	4.05	2.66	2.57	3.74	2.83	4.23	3.89	1.97	2.99	3.39	-0.08	3.26396073216446	-0.16	0.88	0.99	-6.85
CG8340	128up	FBgn0010339	128up	14	10.8	10.9	10.64	10.6	10.62	10.73	11.06	10.63	10.83	10.69	10.72	-0.02	10.7476165247492	-0.16	0.88	0.99	-6.85
CG10122	RpI1	FBgn0019938	RpI1	22	9.74	10.13	10.15	9.65	10.13	10.05	10.32	9.69	9.76	9.43	9.58	0.03	9.87558853492988	0.16	0.88	0.99	-6.85
CG12909	CG12909	FBgn0033507	CG12909	12	9.54	9.45	9.85	9.72	9.34	9.48	10.06	9.55	9	9.23	9.55	0.03	9.52407469518913	0.15	0.88	0.99	-6.85
CG32055	CG32055	FBgn0052055	CG32055	1	5.88	5.37	5.3	5.58	5.24	5.53	5.59	5.29	5.05	5.19	5.33	-0.03	5.39510718712745	-0.15	0.88	0.99	-6.85
CG4877	RAF2	FBgn0036624	RAF2	37	12.08	12.29	11.94	11.84	11.87	11.95	12.64	12.22	12.13	12.23	12.24	-0.03	12.1295899021159	-0.15	0.88	0.99	-6.85
CG32531	mRpS14	FBgn0044030	mRpS14	3	7.65	8.05	7.69	8	7.37	7.64	8.33	7.82	7.1	7.68	7.98	0.04	7.75616166405191	0.15	0.88	0.99	-6.85
CG14999	RfC4	FBgn0260985	RfC4	9	8.6	9.04	8.65	8.6	8.95	8.66	8.74	8.77	8.7	8.6	8.76	-0.02	8.73465279821536	-0.15	0.88	0.99	-6.85
CG5205	obe	FBgn0038344	obe	1	3.86	3.4	3.24	3.73	3.4	3.28	3.75	3.78	3.25	3.01	2.77	0.04	3.40735507517297	0.15	0.88	0.99	-6.85
CG2685	CG2685	FBgn0024998	CG2685	11	10.61	10.54	10.82	10.74	10.44	10.51	11.04	10.76	11	10.9	10.82	0.03	10.7435684100479	0.15	0.88	0.99	-6.85
CG12175	tth	FBgn0030502	tth	4	7.33	6.53	7.35	7.35	6.95	7.19	6.93	6.48	6.87	6.9	6.6	0.03	6.95358528063503	0.15	0.88	0.99	-6.85
CG31717	CG31717	FBgn0051717	CG31717	1	6.1	5.72	5.87	5.83	5.65	6.19	6.05	6.08	5.57	6.09	6.38	0.03	5.95875351717324	0.15	0.88	0.99	-6.85
CG8367	cg	FBgn0000289	cg	7	7.88	8.44	9.09	8.13	8.92	8.24	8.44	8.2	8.36	8.21	8.05	-0.04	8.35879364320402	-0.15	0.88	0.99	-6.85
CG5703	ND-24	FBgn0030853	ND-24	1	5.52	4.88	7.34	5.88	4.92	5.13	8.25	5.46	3.67	5.47	6.13	0.13	5.69626254307439	0.15	0.89	0.99	-6.85
CG12924	Lsm11	FBgn0033450	Lsm11	1	5.07	4.8	5.13	4.98	4.81	4.95	5.14	4.75	4.82	4.93	5.08	-0.03	4.95103261969027	-0.15	0.89	0.99	-6.85
CG9615	tex	FBgn0037569	tex	4	7.99	8.49	7.88	7.79	8.61	8.54	7.73	7.79	8.35	7.27	7.42	0.04	7.98845565060593	0.15	0.89	0.99	-6.85
CG1347	Atg17	FBgn0037363	Atg17	1	4.9	5.02	4.58	4.85	4.36	5.08	5.22	5.61	4.36	4.49	4.7	0.04	4.83412764543361	0.15	0.89	0.99	-6.85
CG32230	ND-MLRQ	FBgn0052230	ND-MLRQ	3	7.91	7.56	7.77	7.71	7.63	7.85	7.91	7.78	7.13	7.32	7.58	0.03	7.64860908543633	0.14	0.89	0.99	-6.85
CG34199	CG34199	FBgn0085228	CG34199	3	8.11	9.98	10.84	9.05	9.89	9.26	9.94	10.11	10.71	10.66	7.93	-0.11	9.6806557080542	-0.14	0.89	0.99	-6.85
CG13608	mRpS24	FBgn0039159	mRpS24	1	4.04	3.27	3.13	3.68	3.11	3.35	4.05	1.35	2.5	3.03	3.51	0.07	3.18370351917465	0.14	0.89	0.99	-6.85
CG10067	Act57B	FBgn0000044	Act57B	2	10.76	11.62	11.8	11.64	12.06	10.96	10.72	10.72	10.75	11.26	10.58	-0.05	11.1708245751958	-0.14	0.89	0.99	-6.85
CG2922	kra	FBgn0250753	kra	6	8.4	7.85	8.22	8.17	7.66	8.25	8.43	7.9	7.59	7.85	8.09	-0.03	8.03776285527874	-0.14	0.89	0.99	-6.85
CG1362	Cdc2rk	FBgn0013435	Cdc2rk	14	11.89	11.23	12.06	12.08	11.24	11.68	12.07	11.5	11.86	12.13	11.96	0.04	11.7914760108696	0.14	0.89	0.99	-6.85
CG33546	gfzf	FBgn0250732	gfzf	1	2.99	4.28	3.71	2.86	4.39	3.74	3.88	3.59	2.96	2.8	3.04	0.06	3.47504926511409	0.14	0.89	0.99	-6.85
CG4463	Hsp23	FBgn0001224	Hsp23	2	6.29	7.2	5.7	5.72	6.28	6.57	6.78	6.55	6.31	7.42	7.75	-0.06	6.59973420252767	-0.14	0.89	0.99	-6.85
CG12125	Miga	FBgn0030037	Miga	1	3.03	1.79	2.43	2.04	2.19	2.77	2.93	3.1	1.46	1.71	3	0.07	2.40498529864526	0.14	0.89	0.99	-6.85
CG7178	wupA	FBgn0283471	wupA	21	12.35	13.05	13.23	13.23	13.5	12.39	12.2	12.32	12.19	12.76	12.11	-0.05	12.6669773482096	-0.14	0.89	0.99	-6.85
CG3595	sqh	FBgn0003514	sqh	10	13.31	12.72	12.71	14.81	12.75	11.63	12.03	11	11.53	13.5	13.1	-0.11	12.6438129538848	-0.14	0.89	0.99	-6.85
CG8989	His3.3B	FBgn0004828	His3.3B	1	7.11	7.74	7.56	7.17	8.35	7.74	6.8	7.3	6.98	6.75	6.67	0.04	7.28893070140047	0.14	0.89	0.99	-6.85
CG14127	CCDC151	FBgn0036219	CCDC151	1	4.89	5.6	4.49	4.8	5.5	5.34	4.52	4.77	3.76	4.21	4.34	0.04	4.74661439364378	0.14	0.89	0.99	-6.85
CG42342	CG42342	FBgn0259244	CG42342	1	4.05	5.17	4.43	4.24	5.12	4.32	4.32	3.68	2.61	4.06	3.94	-0.05	4.17613230724566	-0.13	0.9	0.99	-6.85
CG7558	Arp3	FBgn0262716	Arp3	8	8.59	7.63	8.17	9.49	8.11	7.59	7.61	6.93	7.05	8.43	8.11	0.07	7.971620112285	0.13	0.9	0.99	-6.85
CG11985	Sf3b5	FBgn0040534	Sf3b5	2	6.11	6.4	6.63	6.09	6.26	6.43	6.58	5.49	6.82	6.22	6.49	-0.04	6.31904962411831	-0.13	0.9	0.99	-6.85
CG5632	thoc6	FBgn0036263	thoc6	4	6.82	6.96	6.94	6.25	7.18	7.33	6.71	6.43	7.48	6.5	6.64	-0.04	6.83993161893621	-0.13	0.9	0.99	-6.85
CG15825	fon	FBgn0032773	fon	9	10.38	10.11	10.95	10.37	10.99	10.41	10.3	10.57	10.25	10.53	9.54	0.04	10.4012235098463	0.13	0.9	0.99	-6.85
CG11064	apolpp	FBgn0087002	apolpp	52	12.14	11.26	11.64	12.18	11.52	11.63	11.28	11.13	11.09	11.33	11.27	-0.03	11.4972988277862	-0.13	0.9	0.99	-6.85
CG1420	Slu7	FBgn0039626	Slu7	2	5.13	5.33	5.07	5.06	4.95	5.08	5.51	4.81	4.6	4.88	5.04	-0.02	5.04093551247582	-0.13	0.9	0.99	-6.85
CG3605	Sf3b2	FBgn0031493	Sf3b2	19	11.05	11.24	11.48	10.98	11.12	11.39	11.42	10.49	11.54	11.26	11.17	-0.03	11.1951851064935	-0.13	0.9	0.99	-6.85
CG32250	PMP34	FBgn0052250	PMP34	1	2.9	3.22	3.12	1.6	3.18	3.47	3.77	3.33	2.26	1.96	3.99	-0.07	2.98091774758913	-0.13	0.9	0.99	-6.85
CG7747	CG7747	FBgn0034109	CG7747	1	4.78	5.93	5.05	5.05	4.99	5.16	5.99	5.41	4.38	4.83	5.39	0.04	5.17826785301606	0.13	0.9	0.99	-6.85
CG4560	Arpc3A	FBgn0038369	Arpc3A	2	7.14	5.84	6.35	8.44	6.44	5.43	5.02	4.55	4.65	6.85	6.53	-0.11	6.11167261740738	-0.12	0.9	0.99	-6.85
CG6340	CG6340	FBgn0030648	CG6340	23	13.54	13.33	13.54	13.72	12.91	13	14.11	13.75	13.61	13.65	13.97	-0.03	13.5576217854585	-0.13	0.9	0.99	-6.85
CG13880	mRpL17	FBgn0035122	mRpL17	7	9.31	8.99	9.39	9.49	8.86	9.37	9.1	8.71	8.79	9.13	9.01	-0.02	9.10548802465779	-0.13	0.9	0.99	-6.85
CG32176	CG32176	FBgn0052176	CG32176	30	13.61	12.64	13.57	13.55	12.91	13.23	13.28	12.81	13.01	13.32	13.29	-0.03	13.2017531212226	-0.12	0.9	0.99	-6.85
CG10837	eIF4B	FBgn0020660	eIF4B	2	5.66	5.52	5.45	5.3	5.4	5.72	5.85	5.51	5.41	5.18	5.54	0.02	5.5036617006208	0.12	0.9	0.99	-6.85
CG6015	CG6015	FBgn0038927	CG6015	14	9.83	9.93	9.95	9.84	9.74	10.16	9.79	9.36	9.93	9.7	9.62	-0.02	9.8045126184895	-0.12	0.9	0.99	-6.85
CG3725	SERCA	FBgn0263006	SERCA	3	7.48	6.83	6.82	7.05	6.97	7.08	7.18	7.05	6.36	6.64	6.56	0.03	6.90997709764734	0.12	0.9	0.99	-6.85
CG7911	Nph	FBgn0039735	Nph	3	7.79	7	7.13	6.43	7.02	6.98	8.57	7.39	6.34	6.78	6.67	-0.05	7.10131836436466	-0.12	0.91	0.99	-6.85
CG9771	Dlip2	FBgn0040466	Dlip2	1	5.01	3.03	6.17	3.46	4.4	4.33	6.35	5.1	3.39	4.39	4.72	-0.1	4.57714824328557	-0.12	0.91	0.99	-6.85
CG6061	mip120	FBgn0033846	mip120	6	6.46	6.95	7.3	6.59	7.27	6.72	7.14	6.76	6.66	6.65	6.52	0.03	6.81877185938756	0.12	0.91	0.99	-6.85
CG3430	CG3430	FBgn0031875	CG3430	1	5.03	6.13	4.93	4.93	5.29	5.29	5.79	5.81	5.02	5.17	6.15	-0.04	5.41368100470318	-0.12	0.91	0.99	-6.85
CG4857	tyf	FBgn0026083	tyf	12	9.54	8.42	8.66	9.19	8.69	8.76	8.74	9	9.15	8.94	8.99	-0.03	8.91499285820927	-0.12	0.91	0.99	-6.85
CG8711	Cul4	FBgn0033260	Cul4	4	6.82	6.68	7.34	6.84	7.23	7.13	6.48	6.59	6.65	6.5	6.23	-0.03	6.7713051448749	-0.12	0.91	0.99	-6.85
CG5020	CLIP-190	FBgn0020503	CLIP-190	31	11.09	10.84	10.76	12.1	11.15	10.17	10.39	9.88	9.88	11.1	10.84	0.05	10.7456183945903	0.12	0.91	0.99	-6.85
CG10632	sowah	FBgn0036302	sowah	3	7.74	7.12	7.75	7.62	7.42	7.43	7.58	7.46	8.18	8.01	7.83	-0.03	7.6499630591036	-0.12	0.91	0.99	-6.85
CG4078	CG4078	FBgn0029798	CG4078	1	3.67	3.76	3.79	3.36	3.57	3.81	4.09	4.26	3.33	3.58	3.74	-0.03	3.72349133768505	-0.12	0.91	0.99	-6.85
CG10223	Top2	FBgn0284220	Top2	58	11.65	12.47	13.47	11.99	13.6	12.76	11.98	12.09	12.18	12.13	11.21	0.06	12.3221844580763	0.12	0.91	0.99	-6.85
CG2021	CG2021	FBgn0035271	CG2021	4	8.64	9.23	8.67	8.69	8.62	9.13	9.05	8.32	9.08	9.01	8.84	0.03	8.84508893237309	0.12	0.91	0.99	-6.85
CG2979	Yp2	FBgn0005391	Yp2	27	14.05	12.31	13.47	13.23	12.58	13.17	14.32	13.08	12.28	12.78	12.99	0.05	13.1134558455543	0.12	0.91	0.99	-6.85
CG15514	CG15514	FBgn0039712	CG15514	1	4.8	4.33	5.02	4.56	4.6	4.17	5.39	4.63	4.26	4.33	4.09	-0.03	4.56314368482677	-0.11	0.91	0.99	-6.85
CG6803	Mf	FBgn0038294	Mf	16	10.99	11.52	12.2	11.18	12.32	11.51	11.42	11.63	11.37	11.42	10.86	0.04	11.4931516297689	0.11	0.91	0.99	-6.85
CG8264	Bx42	FBgn0004856	Bx42	13	10.36	10.68	10.49	10.43	10.5	10.87	10.33	10.06	10.46	10.31	10.07	0.02	10.4144642455375	0.11	0.91	0.99	-6.85
CG3792	CG3792	FBgn0031662	CG3792	1	4.02	3.55	3.54	3.62	3.61	3.7	4	3.71	2.63	3.25	3.39	0.03	3.54653468317303	0.11	0.91	0.99	-6.85
CG9424	bocks	FBgn0037719	bocks	3	7.82	6.84	6.44	8	6.88	6.45	6.96	7.58	7.34	6.92	7.18	0.04	7.12896804527136	0.11	0.91	0.99	-6.85
CG32019	bt	FBgn0005666	bt	93	11.61	11.98	12.8	11.76	12.78	11.96	11.89	11.84	11.79	11.82	11.36	-0.03	11.9627967785583	-0.11	0.91	0.99	-6.85
CG10847	enc	FBgn0004875	enc	7	7.6	7.96	7.94	7.58	7.84	7.74	8.1	7.84	7.92	7.74	7.91	-0.02	7.83424106270674	-0.11	0.92	0.99	-6.85
CG3158	spn-E	FBgn0003483	spn-E	1	4.92	4.71	4.47	4.82	4.23	4.7	4.96	4.75	4.72	4.63	4.79	-0.02	4.69929851753305	-0.11	0.92	0.99	-6.85
CG2637	Fs(2)Ket	FBgn0262743	Fs(2)Ket	5	8.53	8.2	7.96	8.13	8.45	8.25	8.16	7.72	7.97	7.51	7.68	0.02	8.05144064039076	0.11	0.92	0.99	-6.85
CG40042	Tim23	FBgn0267976	Tim23	2	7.16	7.26	7.41	6.9	6.86	7.5	7.74	7.37	7.07	7.36	7.54	-0.02	7.28937476839624	-0.11	0.92	0.99	-6.85
CG5080	CG5080	FBgn0031313	CG5080	2	5.1	5.08	5.43	4.61	5.57	5.17	5.35	4.32	5.15	4.99	4.86	-0.03	5.05636373634697	-0.1	0.92	0.99	-6.85
CG1970	ND-49	FBgn0039909	ND-49	2	6.8	6.4	6.35	6.52	6.14	6.82	6.66	6.59	6.45	6.59	6.48	0.02	6.52727999883482	0.1	0.92	0.99	-6.85
CG7840	CG7840	FBgn0032014	CG7840	4	9.26	9.57	9.25	9.08	9.1	9.66	9.68	9.03	8.83	9	9.08	0.02	9.23049459662179	0.1	0.92	0.99	-6.85
CG31926	CG31926	FBgn0051926	CG31926	1	7.19	3.96	4.43	7.04	4.8	4.7	4.61	5.79	3.87	5.73	6.17	0.09	5.29791774164408	0.1	0.92	0.99	-6.85
CG13083	CG13083	FBgn0032789	CG13083	9	12.94	8.66	8.03	12.55	9.33	9.07	9.13	11.84	8.4	11.36	11.94	0.14	10.295877449689	0.1	0.92	0.99	-6.85
CG14472	poe	FBgn0011230	poe	5	7.43	6.47	6.33	6.94	6.52	6.62	6.79	6.18	6.13	6.53	6.39	-0.03	6.57548304293536	-0.1	0.92	0.99	-6.85
CG13298	Sf3b6	FBgn0035692	Sf3b6	4	8.99	9.11	9.36	8.9	9.03	9.21	9.38	8.41	9.42	9.09	9.1	-0.02	9.09171128857514	-0.1	0.92	0.99	-6.85
CG6519	Cp15	FBgn0000355	Cp15	6	13.53	8.89	8.1	10.87	10.72	10.03	9.7	14.32	9.44	9.53	13.83	0.16	10.8143422684327	0.1	0.92	0.99	-6.85
CG9626	CG9626	FBgn0037565	CG9626	1	6.18	6.85	6.09	6.03	6.24	6.75	6.39	5.83	6.18	6.35	6.19	-0.02	6.27956943000814	-0.1	0.92	0.99	-6.85
CG43665	eIF2gamma	FBgn0263740	eIF2gamma	12	9.65	9.47	9.31	9.24	9.31	9.63	9.79	9.44	9.16	9.07	9.22	0.02	9.38834290418342	0.1	0.92	0.99	-6.85
CG33519	Unc-89	FBgn0053519	Unc-89	44	10.36	11.17	11.55	10.46	11.82	11	10.7	10.74	10.84	10.75	10.19	-0.03	10.8708043829252	-0.1	0.92	0.99	-6.85
CG3762	Vha68-2	FBgn0263598	Vha68-2	6	7.08	6.4	6.03	6.4	6.66	6.52	6.33	6.49	5.72	5.95	5.78	-0.02	6.30506413847876	-0.1	0.92	0.99	-6.85
CG9446	coro	FBgn0265935	coro	7	9.31	8.9	8.04	10.3	8.89	7.98	8.02	7.35	7.86	8.32	8.42	0.05	8.48946015441534	0.09	0.93	0.99	-6.86
CG8507	CG8507	FBgn0037756	CG8507	18	11.73	11.85	11.88	11.61	11.68	11.82	12.24	11.72	11.98	12.08	12.26	0.02	11.895730671564	0.09	0.93	0.99	-6.86
CG5330	Nap1	FBgn0015268	Nap1	11	11.47	10.64	11.04	11.94	10.74	10.77	10.88	10.15	9.94	10.89	10.64	0.03	10.8274967550077	0.09	0.93	0.99	-6.86
CG45077	fau	FBgn0266451	fau	5	8.49	9.2	9.78	8.64	9.96	9.17	8.73	8.61	8.87	8.54	8.09	-0.03	8.91518694783595	-0.09	0.93	0.99	-6.86
CG31368	CG31368	FBgn0051368	CG31368	36	11.12	11.22	11.3	11.17	11.09	11.48	11.18	10.7	11.37	10.97	10.98	0.02	11.1432183686112	0.09	0.93	0.99	-6.86
CG6197	fand	FBgn0033859	fand	19	10.09	10.13	10.09	10.03	9.97	10.4	10.08	9.64	10.2	9.91	9.9	0.01	10.0383520788219	0.09	0.93	0.99	-6.86
CG3201	Mlc-c	FBgn0004687	Mlc-c	9	12.67	12.22	12.18	14.33	12.19	11.14	11.48	10.4	11.05	12.92	12.48	-0.07	12.0944528089132	-0.09	0.93	0.99	-6.86
CG5720	Nab2	FBgn0028471	Nab2	14	10.15	9.83	10.38	10.19	9.97	10.36	10.01	9.66	9.64	9.86	9.87	0.02	9.994374447601	0.09	0.93	0.99	-6.86
CG17549	CG17549	FBgn0032774	CG17549	1	5.01	4.65	5.04	4.96	4.84	4.88	4.97	5.59	5.61	5.94	5.47	0.02	5.17841847260095	0.09	0.93	0.99	-6.86
CG3401	betaTub60D	FBgn0003888	betaTub60D	3	5.44	5.03	5.35	5.16	5.28	5.14	5.45	4.92	5.29	4.7	5.06	-0.02	5.16490918013095	-0.09	0.93	0.99	-6.86
CG43662	Rpb4	FBgn0263757	Rpb4	1	3.6	3.65	4.09	3.56	3.95	3.64	4.07	3.92	3.06	3.05	3.59	0.02	3.65131318444886	0.09	0.93	0.99	-6.86
CG10680	CG10680	FBgn0032836	CG10680	1	4.41	4.24	4.01	4.08	4.45	4.31	3.95	4.46	4.79	4.01	3.8	-0.02	4.22769047776134	-0.09	0.93	0.99	-6.86
CG1059	Karybeta3	FBgn0087013	Karybeta3	4	7.14	6.09	6.45	6.67	6.29	6.53	6.84	6.24	5.79	6.18	6.26	0.02	6.40597342853504	0.09	0.93	0.99	-6.86
CG32556	chas	FBgn0263258	chas	18	9.7	9.21	9.39	9.93	9.24	9.11	9.51	9.82	9.85	9.83	9.86	0.02	9.58467106024054	0.08	0.93	0.99	-6.86
CG3218	fs(1)K10	FBgn0000810	fs(1)K10	21	12.73	11.67	12.54	12.57	12.17	11.76	12.65	12.27	12.87	12.54	12.83	-0.02	12.4179803676763	-0.08	0.93	0.99	-6.86
CG9946	eIF2alpha	FBgn0261609	eIF2alpha	10	9.66	9.42	9.09	9.19	9.25	9.56	9.64	9.73	8.9	9.02	9.51	0.02	9.3598826981966	0.08	0.93	0.99	-6.86
CG7437	mub	FBgn0262737	mub	1	4.96	5.2	4.95	4.8	5.79	5.21	4.44	4.98	4.63	4.26	4.1	0.03	4.84787726184249	0.08	0.94	0.99	-6.86
CG5370	Dcp-1	FBgn0010501	Dcp-1	1	4.87	5.25	4.91	5.22	4.66	4.95	5.27	5.04	4.69	4.77	5.08	0.02	4.97407498319155	0.08	0.94	0.99	-6.86
CG15792	zip	FBgn0265434	zip	133	16.08	15.49	15.5	17.58	15.54	14.5	14.89	13.87	14.4	16.28	15.93	-0.06	15.4614900310755	-0.08	0.94	0.99	-6.86
CG4824	BicC	FBgn0000182	BicC	16	10.42	9.83	9.99	10.29	9.89	9.9	10.17	9.44	10.16	9.87	9.95	-0.02	9.99066820492729	-0.08	0.94	0.99	-6.86
CG4533	l(2)efl	FBgn0011296	l(2)efl	10	9.6	10.55	10.91	9.6	11.26	10.32	10.1	9.87	9.77	9.72	9.13	-0.03	10.0750591441923	-0.08	0.94	0.99	-6.86
CG8781	tsu	FBgn0033378	tsu	6	9.77	9.73	10.23	9.84	9.8	10.07	9.89	9.32	9.57	9.51	9.61	-0.01	9.75917667140792	-0.08	0.94	0.99	-6.86
CG12079	ND-30	FBgn0266582	ND-30	1	2.96	2.91	1.73	2.72	2.26	3.12	1.89	2.84	2.94	1.8	1.62	-0.04	2.43601857259825	-0.08	0.94	0.99	-6.86
CG8310	Vha36-3	FBgn0040377	Vha36-3	1	4.83	4.06	3.88	4.35	4.39	4	4.2	4.17	4.04	4.04	4.75	-0.02	4.24549254094374	-0.08	0.94	0.99	-6.86
CG1489	Rpt6	FBgn0020369	Rpt6	4	7.46	7.18	7.16	7.21	7.24	7.44	7.22	6.95	6.7	6.6	6.83	0.01	7.08990276618655	0.08	0.94	0.99	-6.86
CG3612	blw	FBgn0011211	blw	23	13.41	10.87	11.26	12.6	11.28	11.86	11.44	13.02	10.91	11.3	11.63	-0.05	11.7788177568951	-0.08	0.94	0.99	-6.86
CG18005	beag	FBgn0037660	beag	7	7.64	7.72	8	7.75	7.78	8.12	7.54	7.23	7.72	7.42	7.24	0.01	7.65000254344847	0.08	0.94	0.99	-6.86
CG9765	tacc	FBgn0026620	tacc	1	4.41	5.24	3.73	4.55	4.61	3.49	5.34	4.67	3.87	4.04	5.32	0.04	4.47870417071576	0.08	0.94	0.99	-6.86
CG44193	Cdep	FBgn0265082	Cdep	1	2.9	2.77	1.5	1.92	3.11	1.55	2.84	2.03	1.42	1.92	1.12	-0.04	2.09739287126269	-0.08	0.94	0.99	-6.86
CG1691	Imp	FBgn0285926	Imp	20	11.84	10.6	11.11	11.47	11.32	11.54	10.49	10.59	10.96	10.3	10.71	0.02	10.9940974415747	0.07	0.94	0.99	-6.86
CG4376	Actn	FBgn0000667	Actn	38	11.49	12.03	12.67	11.63	12.93	12.01	11.56	11.66	11.85	11.65	11.04	-0.03	11.8663108330873	-0.07	0.94	0.99	-6.86
CG12304	AIMP2	FBgn0036515	AIMP2	1	6	6.13	6.57	6.26	6.23	5.96	6.43	5.94	5.5	5.9	5.98	-0.01	6.08184960592784	-0.07	0.94	0.99	-6.86
CG1539	tmod	FBgn0082582	tmod	15	11.04	11.38	11.25	11.88	11.84	10.73	10.33	10.35	10.53	11.11	10.84	-0.03	11.025376921788	-0.07	0.94	0.99	-6.86
CG33935	mei-217	FBgn0028581	mei-217	1	5.48	4.87	4.83	6.44	5.14	4.4	4.42	3.85	4.52	5.13	5.6	0.04	4.97098627813318	0.07	0.94	0.99	-6.86
CG42631	mtTFB1	FBgn0261381	mtTFB1	1	3.76	3.04	2.92	3.18	3.34	3.42	3.09	3.24	3.37	3.26	3.11	0.02	3.2497173009841	0.07	0.94	0.99	-6.86
CG30176	Pym	FBgn0034918	Pym	1	2.03	2.57	0.77	1.55	1.12	1.64	3.03	1.78	0.86	2.52	3.06	0.04	1.90154213376225	0.07	0.94	0.99	-6.86
CG10347	CG10347	FBgn0030342	CG10347	21	11.03	11.74	11.55	10.82	11.39	11.43	12.21	10.8	11.22	11.04	11.31	0.02	11.32372674112	0.07	0.94	0.99	-6.86
CG5939	Prm	FBgn0003149	Prm	68	13.11	14.15	14.61	13.26	14.88	13.95	13.61	13.76	13.6	13.54	12.9	-0.03	13.7608628819838	-0.07	0.95	0.99	-6.86
CG6524	Cp19	FBgn0000358	Cp19	8	12.89	10.15	10.06	11.17	11.09	10.84	10.8	13.58	10.76	10.82	13.11	-0.06	11.3890320232289	-0.07	0.95	0.99	-6.86
CG14210	CG14210	FBgn0031040	CG14210	3	8.6	8.6	8.56	8.64	8.22	8.55	9.02	9.12	7.91	8.21	8.41	0.02	8.53035813434589	0.07	0.95	0.99	-6.86
CG4217	TFAM	FBgn0038805	TFAM	11	9.55	9.99	10.52	9.75	10.75	9.99	9.52	9.58	9.43	9.55	9.29	-0.02	9.81002830851303	-0.07	0.95	0.99	-6.86
CG5641	CG5641	FBgn0038046	CG5641	14	11.22	10.48	11.5	11.25	10.96	11.41	10.74	10.51	11.05	11.21	10.58	0.02	10.9919047919567	0.07	0.95	0.99	-6.86
CG6074	CAH9	FBgn0039486	CAH9	3	4.94	7.33	7.61	5.76	7.81	6.58	6.53	6.56	7.87	6.99	5.57	0.05	6.68564460612266	0.06	0.95	0.99	-6.86
CG15845	Adf1	FBgn0284249	Adf1	1	4.12	4.47	4.12	4.45	3.89	3.92	4.76	4.31	3.68	4.33	3.85	0.02	4.17287833503249	0.06	0.95	0.99	-6.86
CG7872	CG7872	FBgn0030658	CG7872	8	9.83	9.97	10.17	9.86	9.67	10.13	10.37	9.74	9.32	9.89	10	0.01	9.90301560851635	0.06	0.95	0.99	-6.86
CG42748	CG42748	FBgn0261802	CG42748	2	3.08	4.34	4.17	4.1	4.04	3.83	3.39	2.41	3.04	2.54	2.54	-0.02	3.40796807892868	-0.06	0.95	0.99	-6.86
CG8200	Flo1	FBgn0024754	Flo1	8	8.24	8.93	9.16	8.19	9.74	8.73	8.36	8.65	8.81	8.46	8.03	-0.02	8.66434464191392	-0.06	0.95	0.99	-6.86
CG32016	4E-T	FBgn0052016	4E-T	24	10.6	10.56	10.46	10.67	10.48	10.18	10.87	10.47	10.55	10.53	10.53	0.01	10.5354013049027	0.06	0.95	0.99	-6.86
CG11228	hpo	FBgn0261456	hpo	6	7.99	7.79	8.09	8.05	7.9	7.52	8.31	7.76	8.33	8.09	7.9	-0.01	7.97568170367636	-0.06	0.95	0.99	-6.86
CG15027	CG15027	FBgn0030611	CG15027	3	7.95	8.17	8.27	7.96	7.88	8.33	8.31	7.92	7.77	8.05	7.83	-0.01	8.03856553433753	-0.06	0.95	0.99	-6.86
CG16858	vkg	FBgn0016075	vkg	21	12.55	13.33	13.54	12.77	13.54	13.13	13.06	12.37	12.75	12.49	12.46	-0.02	12.9075297055269	-0.06	0.95	0.99	-6.86
CG9715	Zcchc7	FBgn0036668	Zcchc7	1	1.2	3.36	2.64	-0.03	3.23	2.96	3.24	2.77	2.24	0.96	1.82	-0.05	2.21710805232064	-0.06	0.95	0.99	-6.86
CG3299	Vinc	FBgn0004397	Vinc	27	9.8	10.58	10.65	9.79	11.09	10.37	10.05	10.02	10.03	9.93	9.56	-0.02	10.1701368555431	-0.06	0.95	0.99	-6.86
CG5000	msps	FBgn0027948	msps	15	9.21	8.87	8.74	9.19	8.66	8.7	9.26	8.84	8.53	8.97	9.26	0.01	8.9293885771125	0.06	0.95	0.99	-6.86
CG9750	rept	FBgn0040075	rept	5	7.69	7.93	8.25	7.61	8.21	7.78	8.18	7.69	7.72	7.6	7.47	-0.01	7.83005505684927	-0.06	0.95	0.99	-6.86
CG7438	Myo31DF	FBgn0086347	Myo31DF	30	11.42	11.44	11.17	11.79	11.34	11.03	11.16	10.26	10.21	11.07	11.02	-0.01	11.0834902910092	-0.06	0.95	0.99	-6.86
CG1484	fliI	FBgn0000709	fliI	9	8.68	8.6	8.44	9.4	8.67	7.9	8.43	7.3	7.42	8.42	8.97	0.02	8.38468402041158	0.06	0.95	0.99	-6.86
CG18809	CG18809	FBgn0042132	CG18809	14	12.53	12.4	12.9	12.64	12.17	12.44	13.24	12.27	12.56	12.73	12.84	0.01	12.6108540111787	0.06	0.96	0.99	-6.86
CG6621	CG6621	FBgn0037855	CG6621	43	14.12	13.35	14.3	14.2	13.34	13.83	14.26	13.67	13.94	14.25	14.09	-0.02	13.9410208733353	-0.05	0.96	0.99	-6.86
CG5519	Prp19	FBgn0261119	Prp19	16	12.47	12.26	12.44	12.65	12.19	12.49	12.26	12	12.46	12.5	12.19	0.01	12.3550498878156	0.05	0.96	0.99	-6.86
CG5733	Nup75	FBgn0034310	Nup75	2	3.19	4.7	4.41	4.27	4.35	4.47	3.39	3.28	3.96	3.29	3.42	0.02	3.8845955170961	0.05	0.96	0.99	-6.86
CG9601	CG9601	FBgn0037578	CG9601	1	4.33	4.5	3.8	4.05	4.07	4.41	4.27	3.61	4	3.78	3.7	-0.01	4.04747742073773	-0.05	0.96	0.99	-6.86
CG17051	dod	FBgn0015379	dod	5	9.11	9.06	9.1	9.07	9.28	9.64	8.29	8.7	9.94	7.86	7.76	-0.02	8.89180692897176	-0.05	0.96	0.99	-6.86
CG10840	eIF5B	FBgn0026259	eIF5B	11	9.48	9.24	9.36	9.26	9.11	9.35	9.68	9.01	8.86	9.07	9.12	-0.01	9.23102158032015	-0.05	0.96	0.99	-6.86
CG4898	Tm1	FBgn0003721	Tm1	43	12.76	13.28	13.41	13.64	13.75	12.67	12.46	12.42	12.49	13.05	12.57	-0.02	12.9545599033074	-0.05	0.96	0.99	-6.86
CG6315	fl(2)d	FBgn0000662	fl(2)d	23	14.06	13.83	14.04	14.07	13.67	13.75	14.45	13.84	14.05	14.05	14.11	0.01	13.9925237100754	0.05	0.96	0.99	-6.86
CG3273	sced	FBgn0013732	sced	4	6.62	5.34	5.9	6.69	5.6	5.51	5.95	5.91	6.01	6.09	6.89	-0.02	6.04582869145712	-0.05	0.96	0.99	-6.86
CG13084	CG13084	FBgn0032788	CG13084	14	13.58	8.96	8.96	12.88	9.81	9.41	9.64	12.62	9.09	11.98	12.73	-0.07	10.879210828407	-0.05	0.96	0.99	-6.86
CG5499	His2Av	FBgn0001197	His2Av	7	11.01	11.57	12.39	11.25	12.47	11.7	11.12	11.34	11.17	11.15	10.5	-0.02	11.4252928423116	-0.05	0.96	0.99	-6.86
CG7519	CG7519	FBgn0037087	CG7519	1	5.44	5.56	5.63	5.4	5.39	5.66	5.75	5.32	5.37	5.48	5.45	0.01	5.49483983969637	0.05	0.96	0.99	-6.86
CG4616	FLASH	FBgn0033806	FLASH	1	3.17	4.04	3.55	3.3	3.66	3.67	3.77	3.71	3.22	3.58	3.97	0.01	3.60422745763511	0.05	0.96	0.99	-6.86
CG7351	PCID2	FBgn0036184	PCID2	10	10.1	11.01	10.68	10.07	10.23	10.63	11.39	10.21	10.55	10.99	11	-0.02	10.6232981006601	-0.05	0.96	0.99	-6.86
CG9412	rin	FBgn0015778	rin	13	11.13	10.7	10.2	10.94	10.91	10.5	10.31	10.61	10.93	9.94	9.98	-0.01	10.5593135657321	-0.05	0.96	0.99	-6.86
CG44010	koko	FBgn0264816	koko	10	12.58	11.72	12.73	12.65	11.87	12.29	12.62	11.87	12.51	12.69	12.58	0.01	12.3733109021362	0.05	0.96	0.99	-6.86
CG4003	pont	FBgn0040078	pont	16	9.88	9.98	10.29	9.82	10.24	9.87	10.24	9.67	9.82	9.62	9.71	-0.01	9.92337147607742	-0.05	0.96	0.99	-6.86
CG11246	Rpb8	FBgn0037121	Rpb8	1	6.47	6.11	6.52	6.3	6.37	6.16	6.59	5.97	5.86	5.56	5.79	-0.01	6.15452845660111	-0.05	0.96	0.99	-6.86
CG7660	Pxt	FBgn0261987	Pxt	1	5.26	3.55	3.43	4.68	3.85	4.65	3.22	4.07	2.93	3.32	3.86	0.02	3.8918202783268	0.05	0.96	0.99	-6.86
CG8274	Mtor	FBgn0013756	Mtor	96	12.91	13.46	13.1	13.01	12.99	12.61	13.97	13.48	13.47	13.53	13.57	-0.01	13.2815789396255	-0.04	0.97	0.99	-6.86
CG33228	CG33228	FBgn0261373	CG33228	1	5.34	5.36	6.1	5.07	5.94	5.71	5.64	5.29	5.43	5.39	5.2	-0.01	5.49771406861622	-0.04	0.97	0.99	-6.86
CG1622	CG1622	FBgn0030468	CG1622	16	13.03	12.85	13.06	12.97	12.55	13	13.36	12.67	12.83	13.01	13.15	-0.01	12.9546478720076	-0.04	0.97	0.99	-6.86
CG2041	lgs	FBgn0039907	lgs	2	6.84	6.78	6.86	7.06	6.79	6.42	7.07	6.36	7.39	7.01	6.74	0.01	6.84825348643708	0.04	0.97	0.99	-6.86
CG4494	smt3	FBgn0264922	smt3	2	9.88	9.17	9.55	9.63	9.36	9.58	9.59	9.49	9.29	9.25	9.2	0.01	9.45611552438936	0.04	0.97	0.99	-6.86
CG18408	CAP	FBgn0033504	CAP	22	9.51	10.16	10.75	9.66	11.03	10.01	9.8	10.09	9.93	9.77	9.15	-0.01	9.98657093354342	-0.04	0.97	0.99	-6.86
CG9451	CG9451	FBgn0036876	CG9451	1	6.33	7.07	7.19	7.13	7.36	6.49	6.52	6.61	6.35	6.84	6.52	0.01	6.76472459981269	0.04	0.97	0.99	-6.86
CG33863	His3:CG33863	FBgn0053863	His3:CG33863	2	7.3	8.68	8.67	7.73	9.58	8.53	6.96	7.73	7.6	6.94	6.68	-0.02	7.8537285170656	-0.04	0.97	0.99	-6.86
CG5738	lolal	FBgn0022238	lolal	1	5.25	5.71	6	5.3	6.09	5.65	5.55	5.22	5.34	5.5	5.29	-0.01	5.53715182254207	-0.04	0.97	0.99	-6.86
CG9113	AP-1gamma	FBgn0030089	AP-1gamma	1	5.87	4.09	3.44	5.54	3.44	4.4	4.4	4.17	3.2	3.38	3.13	-0.02	4.09679736943178	-0.04	0.97	0.99	-6.86
CG2264	magu	FBgn0262169	magu	3	7.44	7.39	6.89	7.41	7.02	7.57	6.94	7.03	7.2	6.99	6.94	-0.01	7.16622981989335	-0.03	0.97	0.99	-6.86
CG8326	CG8326	FBgn0030851	CG8326	15	11.34	11.48	11.06	11.45	10.74	11.22	11.73	11.71	10.69	10.76	10.99	-0.01	11.198474007276	-0.03	0.97	0.99	-6.86
CG11154	ATPsynbeta	FBgn0010217	ATPsynbeta	20	12.78	9.93	10.61	11.92	10.5	11.13	10.77	12.22	10.23	10.72	11.03	-0.02	11.0765160481518	-0.03	0.97	0.99	-6.86
CG11979	Rpb5	FBgn0033571	Rpb5	5	8.38	8.74	8.92	8.32	8.86	8.58	8.97	8.43	8.15	7.92	8.16	0.01	8.49383449222503	0.03	0.97	0.99	-6.86
CG8205	fus	FBgn0023441	fus	2	5	5.31	5.21	5.22	5.24	4.81	5.41	5.03	5.78	5.34	5.41	-0.01	5.24958542498012	-0.03	0.98	1	-6.86
CG34253	CG34253	FBgn0085282	CG34253	2	7.67	7.94	8.02	7.49	8.11	7.9	8.03	7.86	8.2	7.88	8.11	0.01	7.92873658684595	0.03	0.98	1	-6.86
CG13892	Cypl	FBgn0035141	Cypl	5	9.36	9.57	9.51	9.4	9.39	9.66	9.46	9.01	9.44	9.16	9.04	0	9.36305556171083	-0.03	0.98	1	-6.86
CG1796	Tango4	FBgn0030365	Tango4	14	10.68	10.3	10.6	10.86	10.3	10.57	10.39	10.11	10.68	10.71	10.39	0.01	10.5081421580705	0.03	0.98	1	-6.86
CG3408	CG3408	FBgn0036008	CG3408	2	4.58	4.87	4.62	4.67	4.45	4.78	4.83	4.89	4.65	4.45	4.78	-0.01	4.68891501316388	-0.03	0.98	1	-6.86
CG8569	CG8569	FBgn0033752	CG8569	2	5.93	6.03	5.68	5.77	5.6	6.16	5.95	6.1	5.32	5.52	6.1	-0.01	5.83397923994433	-0.03	0.98	1	-6.86
CG18290	Act87E	FBgn0000046	Act87E	2	10.17	11.17	11.04	11.19	11.46	10.36	10.19	10.17	10.14	10.72	10.15	0.01	10.6133352908509	0.03	0.98	1	-6.86
CG15084	CG15084	FBgn0034402	CG15084	1	4.13	3.94	3.27	3.5	4.02	3.92	3.64	4.02	3.34	3.82	4.22	-0.01	3.80099770380081	-0.03	0.98	1	-6.86
CG42492	OtopLa	FBgn0259994	OtopLa	4	6.46	8.09	8.07	7.04	8.22	7.72	7.23	7.32	7.49	7.06	6.44	0.01	7.37524351103323	0.02	0.98	1	-6.86
CG31349	NA	NA	NA	5	7.52	8.2	7.66	7.46	7.86	7.77	8.12	7.86	7.88	7.75	7.61	0	7.78890709442743	0.02	0.98	1	-6.86
CG4747	Ndf	FBgn0043456	Ndf	19	9.92	11	11.79	10.4	11.92	11.1	10.17	10.39	10.61	10.24	9.38	-0.01	10.6292584697855	-0.02	0.98	1	-6.86
CG9539	Sec61alpha	FBgn0086357	Sec61alpha	8	10.96	10.62	10.9	10.73	10.48	11.05	11.02	10.74	10.16	10.67	10.74	0	10.7335825420028	-0.02	0.98	1	-6.86
CG6944	Lam	FBgn0002525	Lam	29	11.33	11.16	11.2	11.39	11.71	11.03	10.82	11.16	11.2	10.7	10.68	0	11.1256370544696	0.02	0.98	1	-6.86
CG6831	rhea	FBgn0260442	rhea	54	11.14	11.72	12.07	11.16	12.46	11.51	11.47	11.34	11.54	11.34	11.07	0.01	11.528680901446	0.02	0.99	1	-6.86
CG12391	CG12391	FBgn0033581	CG12391	1	3.21	3.24	3.27	3.45	2.69	3.4	3.4	2.86	3	3.57	1.96	-0.01	3.09418407820884	-0.02	0.99	1	-6.86
CG14413	mRpS25	FBgn0030572	mRpS25	1	4.43	4.51	4.22	4.3	4.34	4.67	4.25	4.39	4.34	4.23	4.3	0	4.36268825929206	0.02	0.99	1	-6.86
CG5562	gbb	FBgn0024234	gbb	1	3.7	3.95	3.83	3.79	3.73	4.23	3.55	3.7	3.96	3.7	4.18	0	3.84585084458141	-0.02	0.99	1	-6.86
CG3780	Spx	FBgn0015818	Spx	2	7.42	7.75	7.86	7.41	7.67	7.87	7.76	7.39	7.88	7.51	7.59	0	7.64698543732475	0.02	0.99	1	-6.86
CG3039	ogre	FBgn0004646	ogre	1	5.62	5.53	5.99	5.7	5.81	5.75	5.6	5.65	5.5	5.54	5.56	0	5.65818200396497	0.01	0.99	1	-6.86
CG3610	CG3610	FBgn0038266	CG3610	1	4.52	5.3	3.85	4.65	5.19	5.25	3.18	4.71	2.85	2.94	3.37	0.01	4.16364718445656	0.01	0.99	1	-6.86
CG8936	Arpc3B	FBgn0065032	Arpc3B	1	5.46	4.44	5.04	6.26	4.65	4.52	4.46	3.74	4.47	5.36	5.23	-0.01	4.87473940970617	-0.01	0.99	1	-6.86
CG3924	Chi	FBgn0013764	Chi	1	3.53	3.61	3.62	2.96	3.86	4.07	3.44	3.16	3.2	2.94	3.26	0	3.42064349932259	-0.01	0.99	1	-6.86
CG14788	Ns3	FBgn0266284	Ns3	33	12.28	12.24	12.27	12.34	11.99	12.04	12.67	12.28	12.26	12.44	12.39	0	12.2902681064961	-0.01	0.99	1	-6.86
CG8912	Psi	FBgn0014870	Psi	1	4.36	3.64	3.41	5.64	3.7	2.57	3.35	1.73	2.84	4.31	4.22	0.01	3.61519521307316	0.01	0.99	1	-6.86
CG10370	Rpt5	FBgn0028684	Rpt5	2	8.04	7.01	7.2	7.52	7.3	7.39	7.44	7.23	6.52	6.68	6.56	0	7.17229258016158	-0.01	0.99	1	-6.86
CG30440	CG30440	FBgn0050440	CG30440	1	5.96	5.09	6.82	5.03	5.33	5.95	7.48	5.91	4.46	5.49	6.12	-0.01	5.78474038817277	-0.01	0.99	1	-6.86
CG9296	PrBP	FBgn0032059	PrBP	1	5.21	5.77	4.62	5.38	4.92	5.21	5.3	5.05	4.62	4.6	5.27	0	5.08595312137768	0.01	0.99	1	-6.86
CG13900	Sf3b3	FBgn0035162	Sf3b3	33	11.63	11.7	12.06	11.58	11.63	11.92	12.08	11.17	12.19	11.89	11.88	0	11.793908807728	0.01	0.99	1	-6.86
CG17593	CG17593	FBgn0031544	CG17593	10	10.04	10.29	10.06	9.76	10.02	10.43	10.31	9.92	9.81	9.87	9.88	0	10.0359190800186	0.01	0.99	1	-6.86
CG2899	ksr	FBgn0015402	ksr	1	5.64	5.15	5.84	6.05	5.53	4.98	5.64	4.83	5.92	5.74	5.7	0	5.54601539666455	0.01	0.99	1	-6.86
CG12357	Cbp20	FBgn0022943	Cbp20	2	6.23	6.14	5.84	5.85	6.53	6.46	5.45	5.34	6.55	5.16	5.08	0	5.87465360556395	0.01	0.99	1	-6.86
CG12819	sle	FBgn0037810	sle	35	12.07	12.26	12.22	12.26	12.82	11.94	11.73	12.06	12.15	11.62	11.4	0	12.0478044301931	0.01	1	1	-6.86
CG4033	RpI135	FBgn0003278	RpI135	15	9.3	9.43	9.53	9.09	9.51	9.51	9.57	9.05	9.4	9.12	9.15	0	9.33329448204638	0	1	1	-6.86
CG9667	CG9667	FBgn0037550	CG9667	5	7.56	7.61	7.78	7.51	7.39	7.79	7.92	7.21	7.8	7.45	7.35	0	7.57916289417243	0	1	1	-6.86
CG17256	Nek2	FBgn0029970	Nek2	1	6.81	6.16	6.49	7.92	5.98	5.93	6.12	5.6	5.42	6.91	6.83	0	6.37962656806915	0	1	1	-6.86
CG3422	Prosalpha4	FBgn0004066	Prosalpha4	2	5.75	5.35	5.08	5.19	5.09	5.36	5.93	5.85	5.38	5.4	6.05	0	5.49300777923993	0	1	1	-6.86
