# Supplementary material for: piRNA-guided co-transcriptional silencing coopts nuclear export factors
Source: eLife. 2019 Jun 20;8:e47999. doi: 10.7554/eLife.47999 (PMC6677536; doi:10.7554/eLife.47999)
Supplement: Supplementary file 1. [file elife-47999-supp1.xlsx]

## Sheet: Sheet1
Oligo Name	DNA Sequence (5'-3')
oMF0512_ZsGreen_hcr_probe1	GCCCTTACTCCCAATTCCaaaaaACTTGTGGCCGTCCACGCAGCCCTCCATGCGGTACTTCATGGTCATCTCCTT
oMF0513_ZsGreen_hcr_probe2	GCCCTTACTCCCAATTCCaaaaaAGTTCTTGAAGTAGTCGACGATGTCCTGGGGGTACTCGGTGAACACGCGGTT
oMF0514_ZsGreen_hcr_probe3	GCCCTTACTCCCAATTCCaaaaaGTACATGCAGTTCTCCTCCACGCTCACGGTGATGTCGGCGTTGCAGATGCAC
oMF0515_ZsGreen_hcr_probe4	GCCCTTACTCCCAATTCCaaaaaGGCACGGGGATGATCTTCTCGCAGGAGGGCTCCCAGTTGTCGGTCATCTTCT
oMF0516_ZsGreen_hcr_probe5	GCCCTTACTCCCAATTCCaaaaaTGCCACTTCTGGTTCTTGGCGTCGCTGCGGTCCTCGCGGGTCAGCTTGTGCT
oMF0517_ZsGreen_hcr_probe6	GCCCTTACTCCCAATTCCaaaaaGCCAGTCGGGCATCTTGCGGGGCACGGACTTGGCCTTGTACACGGTGTCGAA
oMF0518_ZsGreen_hcr_probe7	GCCCTTACTCCCAATTCCaaaaaGCAGCGCAAGCGGCCACCGTCCTTCAGCAGCAGGTACATGCTCACGTCGCCC
oMF0519_ZsGreen_hcr_probe8	GCCCTTACTCCCAATTCCaaaaaGTTGATGGCCTGCTTGCCCTTGAAGGGGTAGCCGATGCCCTCGCCGGTGATC
act5c_qPCR_fwd	GCATCCACGAGACCACCTACAAC
act5c_qPCR_rev	CGGTGATCTCCTTCTGCATACGG
rp49_qPCR_fwd	GCATACAGGCCCAAGATCGTGAA
rp49_qPCR_rev	CGCACTCTGTTGTCGATACCCTT
gypsy_qPCR_fwd	AGAAAGTCGCCGTCTACCCTGTA
gypsy_qPCR_rev	GTGTGACATTGAGCAGCGTTTCC
mdg1_qPCR_fwd	TATACGAACACTCCACCACCCCA
mdg1_qPCR_rev	GGCTTTTCGGATTGGGAGTTGGA
HetA_qPCR_fwd	CGCGCGGAACCCATCTTCAGA
HetA_qPCR_rev	CGCCGCAGTCGTTTGGTGAGT
burdock_qPCR_fwd	ACCCCAGTCAGACATTGCAACAA
burdock_qPCR_rev	GCGGTGCCCTCATCTATCACAAT
sensor_ZsGreen1_qPCR_fwd	CTACTTCAAGAACTCCTGCCCCG
sensor_ZsGreen1_qPCR_rev	GGTACATGCAGTTCTCCTCCACG
sensor_ZsGreen2_qPCR_fwd	CCCCGTGATGAAGAAGATGACCG
sensor_ZsGreen2_qPCR_rev	CGTCCTTCAGCAGCAGGTACATG
sensor_nascent_qPCR_fwd	GCAGCAGCAAGTACAAGCAAAAAG
sensor_nascent_qPCR_rev	TGGCCGAACAAAGACCTTGAAATG
oLig3new	/5rApp/NNNNAGATCGGAAGAGCACACGTCTGAACTCCAGTCA/3ddC/
oRT	GTGACTGGAGTTCAGACGTGTGCTCTTCCGATCT
oPCR5	AATGATACGGCGACCACCGAGATCTACACTCTTTCCCTACACGACGCTCTTCCGATCT
oPCR3_11	CAAGCAGAAGACGGCATACGAGATGTAGCCGTGACTGGAGTTCAGACGTGTGCTCTTCCGATCT
oPCR3_12	CAAGCAGAAGACGGCATACGAGATTACAAGGTGACTGGAGTTCAGACGTGTGCTCTTCCGATCT
oPCR3_13	CAAGCAGAAGACGGCATACGAGATTTGACTGTGACTGGAGTTCAGACGTGTGCTCTTCCGATCT
oPCR3_14	CAAGCAGAAGACGGCATACGAGATGGAACTGTGACTGGAGTTCAGACGTGTGCTCTTCCGATCT
oPCR3_21	CAAGCAGAAGACGGCATACGAGATCGAAACGTGACTGGAGTTCAGACGTGTGCTCTTCCGATCT
oPCR3_22	CAAGCAGAAGACGGCATACGAGATCGTACGGTGACTGGAGTTCAGACGTGTGCTCTTCCGATCT
oPCR3_23	CAAGCAGAAGACGGCATACGAGATCCACTCGTGACTGGAGTTCAGACGTGTGCTCTTCCGATCT
oPCR3_24	CAAGCAGAAGACGGCATACGAGATGCTACCGTGACTGGAGTTCAGACGTGTGCTCTTCCGATCT
Oligo Name	RNA Sequence (5'-3')
siGFP_passenger	rArGrCrUrGrGrArGrUrArCrArArCrUrArCrArArCrA
siGFP_guide	rUrUrGrUrArGrUrUrGrUrArCrUrCrCrArGrCrUrUrG
siPiwi_passenger	rCrGrGrUrCrArUrGrCrUrGrCrArGrArCrGrArArCrU
siPiwi_guide	rUrUrCrGrUrCrUrGrCrArGrCrArUrGrArCrCrGrGrG
siPanx_passenger	rCrGrArUrGrArArGrCrUrArGrArGrGrUrCrArArArG
siPanx_guide	rUrUrGrArCrCrUrCrUrArGrCrUrUrCrArUrCrGrGrA
siNxf2_passenger	rGrGrUrArCrUrUrCrArCrGrGrArArArUrArArArCrU
siNxf2_guide	rUrUrUrArUrUrUrCrCrGrUrGrArArGrUrArCrCrArG
oLig5new	rArCrArCrUrCrUrUrUrCrCrCrUrArCrArCrGrArCrGrCrUrCrUrUrCrCrGrArUrCrUrNrNrNrN
